# Supplementary material for: Evaluating data-driven methods for short-term forecasts of cumulative SARS-CoV2 cases
Source: PLoS One. 2021 May 21;16(5):e0252147. doi: 10.1371/journal.pone.0252147 (PMC8139504; doi:10.1371/journal.pone.0252147)
Supplement: S1 Data — (CSV) [file pone.0252147.s001.csv]

iso_code	continent	location	date	total_cases		Link	https://ourworldindata.org/coronavirus-source-data?fbclid=IwAR1YDld68zfS11gU3jhEi6uFuRvwy1VwaUAEvThAjV9Limd7cq6IHZHZrjM
AFG	Asia	Afghanistan	2/24/2020	1
AFG	Asia	Afghanistan	2/25/2020	1
AFG	Asia	Afghanistan	2/26/2020	1
AFG	Asia	Afghanistan	2/27/2020	1
AFG	Asia	Afghanistan	2/28/2020	1
AFG	Asia	Afghanistan	2/29/2020	1
AFG	Asia	Afghanistan	3/1/2020	1
AFG	Asia	Afghanistan	3/2/2020	1
AFG	Asia	Afghanistan	3/3/2020	2
AFG	Asia	Afghanistan	3/4/2020	4
AFG	Asia	Afghanistan	3/5/2020	4
AFG	Asia	Afghanistan	3/6/2020	4
AFG	Asia	Afghanistan	3/7/2020	4
AFG	Asia	Afghanistan	3/8/2020	5
AFG	Asia	Afghanistan	3/9/2020	7
AFG	Asia	Afghanistan	3/10/2020	8
AFG	Asia	Afghanistan	3/11/2020	11
AFG	Asia	Afghanistan	3/12/2020	12
AFG	Asia	Afghanistan	3/13/2020	13
AFG	Asia	Afghanistan	3/14/2020	15
AFG	Asia	Afghanistan	3/15/2020	16
AFG	Asia	Afghanistan	3/16/2020	18
AFG	Asia	Afghanistan	3/17/2020	20
AFG	Asia	Afghanistan	3/18/2020	24
AFG	Asia	Afghanistan	3/19/2020	25
AFG	Asia	Afghanistan	3/20/2020	29
AFG	Asia	Afghanistan	3/21/2020	30
AFG	Asia	Afghanistan	3/22/2020	34
AFG	Asia	Afghanistan	3/23/2020	41
AFG	Asia	Afghanistan	3/24/2020	43
AFG	Asia	Afghanistan	3/25/2020	76
AFG	Asia	Afghanistan	3/26/2020	80
AFG	Asia	Afghanistan	3/27/2020	91
AFG	Asia	Afghanistan	3/28/2020	107
AFG	Asia	Afghanistan	3/29/2020	118
AFG	Asia	Afghanistan	3/30/2020	146
AFG	Asia	Afghanistan	3/31/2020	175
AFG	Asia	Afghanistan	4/1/2020	197
AFG	Asia	Afghanistan	4/2/2020	240
AFG	Asia	Afghanistan	4/3/2020	275
AFG	Asia	Afghanistan	4/4/2020	300
AFG	Asia	Afghanistan	4/5/2020	338
AFG	Asia	Afghanistan	4/6/2020	368
AFG	Asia	Afghanistan	4/7/2020	424
AFG	Asia	Afghanistan	4/8/2020	445
AFG	Asia	Afghanistan	4/9/2020	485
AFG	Asia	Afghanistan	4/10/2020	532
AFG	Asia	Afghanistan	4/11/2020	556
AFG	Asia	Afghanistan	4/12/2020	608
AFG	Asia	Afghanistan	4/13/2020	666
AFG	Asia	Afghanistan	4/14/2020	715
AFG	Asia	Afghanistan	4/15/2020	785
AFG	Asia	Afghanistan	4/16/2020	841
AFG	Asia	Afghanistan	4/17/2020	907
AFG	Asia	Afghanistan	4/18/2020	934
AFG	Asia	Afghanistan	4/19/2020	997
AFG	Asia	Afghanistan	4/20/2020	1027
AFG	Asia	Afghanistan	4/21/2020	1093
AFG	Asia	Afghanistan	4/22/2020	1177
AFG	Asia	Afghanistan	4/23/2020	1236
AFG	Asia	Afghanistan	4/24/2020	1331
AFG	Asia	Afghanistan	4/25/2020	1464
AFG	Asia	Afghanistan	4/26/2020	1532
AFG	Asia	Afghanistan	4/27/2020	1704
AFG	Asia	Afghanistan	4/28/2020	1830
AFG	Asia	Afghanistan	4/29/2020	1940
AFG	Asia	Afghanistan	4/30/2020	2127
AFG	Asia	Afghanistan	5/1/2020	2291
AFG	Asia	Afghanistan	5/2/2020	2470
AFG	Asia	Afghanistan	5/3/2020	2705
AFG	Asia	Afghanistan	5/4/2020	2895
AFG	Asia	Afghanistan	5/5/2020	3225
AFG	Asia	Afghanistan	5/6/2020	3393
AFG	Asia	Afghanistan	5/7/2020	3564
AFG	Asia	Afghanistan	5/8/2020	3781
AFG	Asia	Afghanistan	5/9/2020	4042
AFG	Asia	Afghanistan	5/10/2020	4403
AFG	Asia	Afghanistan	5/11/2020	4687
AFG	Asia	Afghanistan	5/12/2020	4968
AFG	Asia	Afghanistan	5/13/2020	5227
AFG	Asia	Afghanistan	5/14/2020	5640
AFG	Asia	Afghanistan	5/15/2020	6054
AFG	Asia	Afghanistan	5/16/2020	6403
AFG	Asia	Afghanistan	5/17/2020	6665
AFG	Asia	Afghanistan	5/18/2020	7073
AFG	Asia	Afghanistan	5/19/2020	7654
AFG	Asia	Afghanistan	5/20/2020	8146
AFG	Asia	Afghanistan	5/21/2020	8677
AFG	Asia	Afghanistan	5/22/2020	9219
AFG	Asia	Afghanistan	5/23/2020	10001
AFG	Asia	Afghanistan	5/24/2020	10585
AFG	Asia	Afghanistan	5/25/2020	11176
AFG	Asia	Afghanistan	5/26/2020	11834
AFG	Asia	Afghanistan	5/27/2020	12459
AFG	Asia	Afghanistan	5/28/2020	13039
AFG	Asia	Afghanistan	5/29/2020	13662
AFG	Asia	Afghanistan	5/30/2020	14528
AFG	Asia	Afghanistan	5/31/2020	15208
AFG	Asia	Afghanistan	6/1/2020	15753
AFG	Asia	Afghanistan	6/2/2020	16512
AFG	Asia	Afghanistan	6/3/2020	17270
AFG	Asia	Afghanistan	6/4/2020	18057
AFG	Asia	Afghanistan	6/5/2020	18972
AFG	Asia	Afghanistan	6/6/2020	19554
AFG	Asia	Afghanistan	6/7/2020	20345
AFG	Asia	Afghanistan	6/8/2020	20920
AFG	Asia	Afghanistan	6/9/2020	21462
AFG	Asia	Afghanistan	6/10/2020	22146
AFG	Asia	Afghanistan	6/11/2020	22894
AFG	Asia	Afghanistan	6/12/2020	23550
AFG	Asia	Afghanistan	6/13/2020	24106
AFG	Asia	Afghanistan	6/14/2020	24770
AFG	Asia	Afghanistan	6/15/2020	25531
AFG	Asia	Afghanistan	6/16/2020	26314
AFG	Asia	Afghanistan	6/17/2020	26878
AFG	Asia	Afghanistan	6/18/2020	27536
AFG	Asia	Afghanistan	6/19/2020	27882
AFG	Asia	Afghanistan	6/20/2020	28428
AFG	Asia	Afghanistan	6/21/2020	28837
AFG	Asia	Afghanistan	6/22/2020	29147
AFG	Asia	Afghanistan	6/23/2020	29471
AFG	Asia	Afghanistan	6/24/2020	29705
AFG	Asia	Afghanistan	6/25/2020	30165
AFG	Asia	Afghanistan	6/26/2020	30441
AFG	Asia	Afghanistan	6/27/2020	30606
AFG	Asia	Afghanistan	6/28/2020	30957
AFG	Asia	Afghanistan	6/29/2020	31228
AFG	Asia	Afghanistan	6/30/2020	31507
AFG	Asia	Afghanistan	7/1/2020	31826
AFG	Asia	Afghanistan	7/2/2020	32012
AFG	Asia	Afghanistan	7/3/2020	32314
AFG	Asia	Afghanistan	7/4/2020	32662
AFG	Asia	Afghanistan	7/5/2020	32941
AFG	Asia	Afghanistan	7/6/2020	33180
AFG	Asia	Afghanistan	7/7/2020	33374
AFG	Asia	Afghanistan	7/8/2020	33584
AFG	Asia	Afghanistan	7/9/2020	33898
AFG	Asia	Afghanistan	7/10/2020	34184
AFG	Asia	Afghanistan	7/11/2020	34356
AFG	Asia	Afghanistan	7/12/2020	34441
AFG	Asia	Afghanistan	7/13/2020	34595
AFG	Asia	Afghanistan	7/14/2020	34730
AFG	Asia	Afghanistan	7/15/2020	34984
AFG	Asia	Afghanistan	7/16/2020	35060
AFG	Asia	Afghanistan	7/17/2020	35219
AFG	Asia	Afghanistan	7/18/2020	35279
AFG	Asia	Afghanistan	7/19/2020	35453
AFG	Asia	Afghanistan	7/20/2020	35493
AFG	Asia	Afghanistan	7/21/2020	35605
AFG	Asia	Afghanistan	7/22/2020	35717
AFG	Asia	Afghanistan	7/23/2020	35918
AFG	Asia	Afghanistan	7/24/2020	35978
AFG	Asia	Afghanistan	7/25/2020	36026
AFG	Asia	Afghanistan	7/26/2020	36147
AFG	Asia	Afghanistan	7/27/2020	36253
AFG	Asia	Afghanistan	7/28/2020	36358
AFG	Asia	Afghanistan	7/29/2020	36463
AFG	Asia	Afghanistan	7/30/2020	36532
AFG	Asia	Afghanistan	7/31/2020	36665
AFG	Asia	Afghanistan	8/1/2020	36700
AFG	Asia	Afghanistan	8/2/2020	36701
AFG	Asia	Afghanistan	8/3/2020	36737
AFG	Asia	Afghanistan	8/4/2020	36773
AFG	Asia	Afghanistan	8/5/2020	36820
AFG	Asia	Afghanistan	8/6/2020	36928
AFG	Asia	Afghanistan	8/7/2020	37006
AFG	Asia	Afghanistan	8/8/2020	37046
AFG	Asia	Afghanistan	8/9/2020	37083
AFG	Asia	Afghanistan	8/10/2020	37153
AFG	Asia	Afghanistan	8/11/2020	37260
AFG	Asia	Afghanistan	8/12/2020	37336
AFG	Asia	Afghanistan	8/13/2020	37422
AFG	Asia	Afghanistan	8/14/2020	37497
AFG	Asia	Afghanistan	8/15/2020	37542
AFG	Asia	Afghanistan	8/16/2020	37590
AFG	Asia	Afghanistan	8/17/2020	37667
AFG	Asia	Afghanistan	8/18/2020	37710
AFG	Asia	Afghanistan	8/19/2020	37750
AFG	Asia	Afghanistan	8/20/2020	37852
AFG	Asia	Afghanistan	8/21/2020	37885
AFG	Asia	Afghanistan	8/22/2020	37944
AFG	Asia	Afghanistan	8/23/2020	37990
AFG	Asia	Afghanistan	8/24/2020	38045
AFG	Asia	Afghanistan	8/25/2020	38061
AFG	Asia	Afghanistan	8/26/2020	38103
AFG	Asia	Afghanistan	8/27/2020	38119
AFG	Asia	Afghanistan	8/28/2020	38130
AFG	Asia	Afghanistan	8/29/2020	38133
AFG	Asia	Afghanistan	8/30/2020	38155
AFG	Asia	Afghanistan	8/31/2020	38159
AFG	Asia	Afghanistan	9/1/2020	38193
AFG	Asia	Afghanistan	9/2/2020	38243
AFG	Asia	Afghanistan	9/3/2020	38288
AFG	Asia	Afghanistan	9/4/2020	38304
AFG	Asia	Afghanistan	9/5/2020	38324
AFG	Asia	Afghanistan	9/6/2020	38398
AFG	Asia	Afghanistan	9/7/2020	38494
AFG	Asia	Afghanistan	9/8/2020	38520
AFG	Asia	Afghanistan	9/9/2020	38544
AFG	Asia	Afghanistan	9/10/2020	38572
AFG	Asia	Afghanistan	9/11/2020	38606
AFG	Asia	Afghanistan	9/12/2020	38641
AFG	Asia	Afghanistan	9/13/2020	38716
AFG	Asia	Afghanistan	9/14/2020	38772
AFG	Asia	Afghanistan	9/15/2020	38815
AFG	Asia	Afghanistan	9/16/2020	38855
AFG	Asia	Afghanistan	9/17/2020	38872
AFG	Asia	Afghanistan	9/18/2020	38897
AFG	Asia	Afghanistan	9/19/2020	38919
AFG	Asia	Afghanistan	9/20/2020	39044
AFG	Asia	Afghanistan	9/21/2020	39074
AFG	Asia	Afghanistan	9/22/2020	39096
AFG	Asia	Afghanistan	9/23/2020	39145
AFG	Asia	Afghanistan	9/24/2020	39170
AFG	Asia	Afghanistan	9/25/2020	39186
AFG	Asia	Afghanistan	9/26/2020	39192
AFG	Asia	Afghanistan	9/27/2020	39227
AFG	Asia	Afghanistan	9/28/2020	39239
AFG	Asia	Afghanistan	9/29/2020	39254
AFG	Asia	Afghanistan	9/30/2020	39268
AFG	Asia	Afghanistan	10/1/2020	39285
AFG	Asia	Afghanistan	10/2/2020	39290
AFG	Asia	Afghanistan	10/3/2020	39297
AFG	Asia	Afghanistan	10/4/2020	39341
AFG	Asia	Afghanistan	10/5/2020	39422
AFG	Asia	Afghanistan	10/6/2020	39486
AFG	Asia	Afghanistan	10/7/2020	39548
AFG	Asia	Afghanistan	10/8/2020	39616
AFG	Asia	Afghanistan	10/9/2020	39693
AFG	Asia	Afghanistan	10/10/2020	39703
AFG	Asia	Afghanistan	10/11/2020	39799
AFG	Asia	Afghanistan	10/12/2020	39870
AFG	Asia	Afghanistan	10/13/2020	39928
AFG	Asia	Afghanistan	10/14/2020	39994
AFG	Asia	Afghanistan	10/15/2020	40026
AFG	Asia	Afghanistan	10/16/2020	40088
AFG	Asia	Afghanistan	10/17/2020	40141
AFG	Asia	Afghanistan	10/18/2020	40200
AFG	Asia	Afghanistan	10/19/2020	40287
AFG	Asia	Afghanistan	10/20/2020	40369
AFG	Asia	Afghanistan	10/21/2020	40510
AFG	Asia	Afghanistan	10/22/2020	40626
AFG	Asia	Afghanistan	10/23/2020	40687
AFG	Asia	Afghanistan	10/24/2020	40768
AFG	Asia	Afghanistan	10/25/2020	40833
AFG	Asia	Afghanistan	10/26/2020	40937
AFG	Asia	Afghanistan	10/27/2020	41032
AFG	Asia	Afghanistan	10/28/2020	41145
AFG	Asia	Afghanistan	10/29/2020	41268
AFG	Asia	Afghanistan	10/30/2020	41334
AFG	Asia	Afghanistan	10/31/2020	41425
AFG	Asia	Afghanistan	11/1/2020	41501
AFG	Asia	Afghanistan	11/2/2020	41633
AFG	Asia	Afghanistan	11/3/2020	41728
AFG	Asia	Afghanistan	11/4/2020	41814
AFG	Asia	Afghanistan	11/5/2020	41935
AFG	Asia	Afghanistan	11/6/2020	41975
AFG	Asia	Afghanistan	11/7/2020	42033
AFG	Asia	Afghanistan	11/8/2020	42159
AFG	Asia	Afghanistan	11/9/2020	42297
AFG	Asia	Afghanistan	11/10/2020	42463
AFG	Asia	Afghanistan	11/11/2020	42609
AFG	Asia	Afghanistan	11/12/2020	42795
AFG	Asia	Afghanistan	11/13/2020	42969
AFG	Asia	Afghanistan	11/14/2020	43035
AFG	Asia	Afghanistan	11/15/2020	43240
AFG	Asia	Afghanistan	11/16/2020	43468
AFG	Asia	Afghanistan	11/17/2020	43681
AFG	Asia	Afghanistan	11/18/2020	43924
AFG	Asia	Afghanistan	11/19/2020	44177
AFG	Asia	Afghanistan	11/20/2020	44363
AFG	Asia	Afghanistan	11/21/2020	44503
AFG	Asia	Afghanistan	11/22/2020	44706
AFG	Asia	Afghanistan	11/23/2020	44988
AFG	Asia	Afghanistan	11/24/2020	45174
AFG	Asia	Afghanistan	11/25/2020	45384
AFG	Asia	Afghanistan	11/26/2020	45600
AFG	Asia	Afghanistan	11/27/2020	45723
AFG	Asia	Afghanistan	11/28/2020	45844
AFG	Asia	Afghanistan	11/29/2020	46116
AFG	Asia	Afghanistan	11/30/2020	46274
AFG	Asia	Afghanistan	12/1/2020	46516
AFG	Asia	Afghanistan	12/2/2020	46718
AFG	Asia	Afghanistan	12/3/2020	46837
AFG	Asia	Afghanistan	12/4/2020	46837
AFG	Asia	Afghanistan	12/5/2020	47072
AFG	Asia	Afghanistan	12/6/2020	47306
AFG	Asia	Afghanistan	12/7/2020	47516
AFG	Asia	Afghanistan	12/8/2020	47716
AFG	Asia	Afghanistan	12/9/2020	47851
AFG	Asia	Afghanistan	12/10/2020	48053
AFG	Asia	Afghanistan	12/11/2020	48116
AFG	Asia	Afghanistan	12/12/2020	48229
AFG	Asia	Afghanistan	12/13/2020	48527
AFG	Asia	Afghanistan	12/14/2020	48718
AFG	Asia	Afghanistan	12/15/2020	48952
AFG	Asia	Afghanistan	12/16/2020	49161
AFG	Asia	Afghanistan	12/17/2020	49378
AFG	Asia	Afghanistan	12/18/2020	49621
AFG	Asia	Afghanistan	12/19/2020	49681
AFG	Asia	Afghanistan	12/20/2020	49817
AFG	Asia	Afghanistan	12/21/2020	50013
AFG	Asia	Afghanistan	12/22/2020	50190
AFG	Asia	Afghanistan	12/23/2020	50433
AFG	Asia	Afghanistan	12/24/2020	50655
AFG	Asia	Afghanistan	12/25/2020	50810
AFG	Asia	Afghanistan	12/26/2020	50886
AFG	Asia	Afghanistan	12/27/2020	51039
AFG	Asia	Afghanistan	12/28/2020	51280
AFG	Asia	Afghanistan	12/29/2020	51350
AFG	Asia	Afghanistan	12/30/2020	51405
AFG	Asia	Afghanistan	12/31/2020	51526
AFG	Asia	Afghanistan	1/1/2021	51526
AFG	Asia	Afghanistan	1/2/2021	51526
AFG	Asia	Afghanistan	1/3/2021	51526
AFG	Asia	Afghanistan	1/4/2021	53011
AFG	Asia	Afghanistan	1/5/2021	53105
AFG	Asia	Afghanistan	1/6/2021	53105
AFG	Asia	Afghanistan	1/7/2021	53207
AFG	Asia	Afghanistan	1/8/2021	53332
AFG	Asia	Afghanistan	1/9/2021	53400
AFG	Asia	Afghanistan	1/10/2021	53489
AFG	Asia	Afghanistan	1/11/2021	53538
AFG	Asia	Afghanistan	1/12/2021	53584
AFG	Asia	Afghanistan	1/13/2021	53584
AFG	Asia	Afghanistan	1/14/2021	53775
AFG	Asia	Afghanistan	1/15/2021	53831
AFG	Asia	Afghanistan	1/16/2021	53938
AFG	Asia	Afghanistan	1/17/2021	53984
AFG	Asia	Afghanistan	1/18/2021	54062
AFG	Asia	Afghanistan	1/19/2021	54141
AFG	Asia	Afghanistan	1/20/2021	54278
AFG	Asia	Afghanistan	1/21/2021	54403
AFG	Asia	Afghanistan	1/22/2021	54483
AFG	Asia	Afghanistan	1/23/2021	54559
AFG	Asia	Afghanistan	1/24/2021	54595
AFG	Asia	Afghanistan	1/25/2021	54672
AFG	Asia	Afghanistan	1/26/2021	54750
AFG	Asia	Afghanistan	1/27/2021	54854
AFG	Asia	Afghanistan	1/28/2021	54891
AFG	Asia	Afghanistan	1/29/2021	54939
AFG	Asia	Afghanistan	1/30/2021	55008
AFG	Asia	Afghanistan	1/31/2021	55023
AFG	Asia	Afghanistan	2/1/2021	55059
ALB	Europe	Albania	3/9/2020	2
ALB	Europe	Albania	3/10/2020	10
ALB	Europe	Albania	3/11/2020	12
ALB	Europe	Albania	3/12/2020	23
ALB	Europe	Albania	3/13/2020	33
ALB	Europe	Albania	3/14/2020	38
ALB	Europe	Albania	3/15/2020	42
ALB	Europe	Albania	3/16/2020	51
ALB	Europe	Albania	3/17/2020	55
ALB	Europe	Albania	3/18/2020	59
ALB	Europe	Albania	3/19/2020	64
ALB	Europe	Albania	3/20/2020	70
ALB	Europe	Albania	3/21/2020	76
ALB	Europe	Albania	3/22/2020	89
ALB	Europe	Albania	3/23/2020	104
ALB	Europe	Albania	3/24/2020	123
ALB	Europe	Albania	3/25/2020	146
ALB	Europe	Albania	3/26/2020	174
ALB	Europe	Albania	3/27/2020	186
ALB	Europe	Albania	3/28/2020	197
ALB	Europe	Albania	3/29/2020	212
ALB	Europe	Albania	3/30/2020	223
ALB	Europe	Albania	3/31/2020	243
ALB	Europe	Albania	4/1/2020	259
ALB	Europe	Albania	4/2/2020	277
ALB	Europe	Albania	4/3/2020	304
ALB	Europe	Albania	4/4/2020	333
ALB	Europe	Albania	4/5/2020	361
ALB	Europe	Albania	4/6/2020	377
ALB	Europe	Albania	4/7/2020	383
ALB	Europe	Albania	4/8/2020	400
ALB	Europe	Albania	4/9/2020	409
ALB	Europe	Albania	4/10/2020	416
ALB	Europe	Albania	4/11/2020	433
ALB	Europe	Albania	4/12/2020	446
ALB	Europe	Albania	4/13/2020	467
ALB	Europe	Albania	4/14/2020	475
ALB	Europe	Albania	4/15/2020	494
ALB	Europe	Albania	4/16/2020	518
ALB	Europe	Albania	4/17/2020	539
ALB	Europe	Albania	4/18/2020	548
ALB	Europe	Albania	4/19/2020	562
ALB	Europe	Albania	4/20/2020	584
ALB	Europe	Albania	4/21/2020	609
ALB	Europe	Albania	4/22/2020	634
ALB	Europe	Albania	4/23/2020	663
ALB	Europe	Albania	4/24/2020	678
ALB	Europe	Albania	4/25/2020	712
ALB	Europe	Albania	4/26/2020	726
ALB	Europe	Albania	4/27/2020	736
ALB	Europe	Albania	4/28/2020	750
ALB	Europe	Albania	4/29/2020	766
ALB	Europe	Albania	4/30/2020	773
ALB	Europe	Albania	5/1/2020	782
ALB	Europe	Albania	5/2/2020	789
ALB	Europe	Albania	5/3/2020	795
ALB	Europe	Albania	5/4/2020	803
ALB	Europe	Albania	5/5/2020	820
ALB	Europe	Albania	5/6/2020	832
ALB	Europe	Albania	5/7/2020	842
ALB	Europe	Albania	5/8/2020	850
ALB	Europe	Albania	5/9/2020	856
ALB	Europe	Albania	5/10/2020	868
ALB	Europe	Albania	5/11/2020	872
ALB	Europe	Albania	5/12/2020	876
ALB	Europe	Albania	5/13/2020	880
ALB	Europe	Albania	5/14/2020	898
ALB	Europe	Albania	5/15/2020	916
ALB	Europe	Albania	5/16/2020	933
ALB	Europe	Albania	5/17/2020	946
ALB	Europe	Albania	5/18/2020	948
ALB	Europe	Albania	5/19/2020	949
ALB	Europe	Albania	5/20/2020	964
ALB	Europe	Albania	5/21/2020	969
ALB	Europe	Albania	5/22/2020	981
ALB	Europe	Albania	5/23/2020	989
ALB	Europe	Albania	5/24/2020	998
ALB	Europe	Albania	5/25/2020	1004
ALB	Europe	Albania	5/26/2020	1029
ALB	Europe	Albania	5/27/2020	1050
ALB	Europe	Albania	5/28/2020	1076
ALB	Europe	Albania	5/29/2020	1099
ALB	Europe	Albania	5/30/2020	1122
ALB	Europe	Albania	5/31/2020	1137
ALB	Europe	Albania	6/1/2020	1143
ALB	Europe	Albania	6/2/2020	1164
ALB	Europe	Albania	6/3/2020	1184
ALB	Europe	Albania	6/4/2020	1197
ALB	Europe	Albania	6/5/2020	1212
ALB	Europe	Albania	6/6/2020	1232
ALB	Europe	Albania	6/7/2020	1246
ALB	Europe	Albania	6/8/2020	1263
ALB	Europe	Albania	6/9/2020	1299
ALB	Europe	Albania	6/10/2020	1341
ALB	Europe	Albania	6/11/2020	1385
ALB	Europe	Albania	6/12/2020	1416
ALB	Europe	Albania	6/13/2020	1464
ALB	Europe	Albania	6/14/2020	1521
ALB	Europe	Albania	6/15/2020	1590
ALB	Europe	Albania	6/16/2020	1672
ALB	Europe	Albania	6/17/2020	1722
ALB	Europe	Albania	6/18/2020	1788
ALB	Europe	Albania	6/19/2020	1838
ALB	Europe	Albania	6/20/2020	1891
ALB	Europe	Albania	6/21/2020	1962
ALB	Europe	Albania	6/22/2020	1995
ALB	Europe	Albania	6/23/2020	2047
ALB	Europe	Albania	6/24/2020	2114
ALB	Europe	Albania	6/25/2020	2192
ALB	Europe	Albania	6/26/2020	2269
ALB	Europe	Albania	6/27/2020	2330
ALB	Europe	Albania	6/28/2020	2402
ALB	Europe	Albania	6/29/2020	2466
ALB	Europe	Albania	6/30/2020	2535
ALB	Europe	Albania	7/1/2020	2580
ALB	Europe	Albania	7/2/2020	2662
ALB	Europe	Albania	7/3/2020	2752
ALB	Europe	Albania	7/4/2020	2819
ALB	Europe	Albania	7/5/2020	2893
ALB	Europe	Albania	7/6/2020	2964
ALB	Europe	Albania	7/7/2020	3038
ALB	Europe	Albania	7/8/2020	3106
ALB	Europe	Albania	7/9/2020	3188
ALB	Europe	Albania	7/10/2020	3278
ALB	Europe	Albania	7/11/2020	3371
ALB	Europe	Albania	7/12/2020	3454
ALB	Europe	Albania	7/13/2020	3571
ALB	Europe	Albania	7/14/2020	3667
ALB	Europe	Albania	7/15/2020	3752
ALB	Europe	Albania	7/16/2020	3851
ALB	Europe	Albania	7/17/2020	3906
ALB	Europe	Albania	7/18/2020	4008
ALB	Europe	Albania	7/19/2020	4090
ALB	Europe	Albania	7/20/2020	4171
ALB	Europe	Albania	7/21/2020	4290
ALB	Europe	Albania	7/22/2020	4358
ALB	Europe	Albania	7/23/2020	4466
ALB	Europe	Albania	7/24/2020	4570
ALB	Europe	Albania	7/25/2020	4637
ALB	Europe	Albania	7/26/2020	4763
ALB	Europe	Albania	7/27/2020	4880
ALB	Europe	Albania	7/28/2020	4997
ALB	Europe	Albania	7/29/2020	5105
ALB	Europe	Albania	7/30/2020	5197
ALB	Europe	Albania	7/31/2020	5276
ALB	Europe	Albania	8/1/2020	5396
ALB	Europe	Albania	8/2/2020	5519
ALB	Europe	Albania	8/3/2020	5620
ALB	Europe	Albania	8/4/2020	5750
ALB	Europe	Albania	8/5/2020	5889
ALB	Europe	Albania	8/6/2020	6016
ALB	Europe	Albania	8/7/2020	6151
ALB	Europe	Albania	8/8/2020	6275
ALB	Europe	Albania	8/9/2020	6411
ALB	Europe	Albania	8/10/2020	6536
ALB	Europe	Albania	8/11/2020	6676
ALB	Europe	Albania	8/12/2020	6817
ALB	Europe	Albania	8/13/2020	6971
ALB	Europe	Albania	8/14/2020	7117
ALB	Europe	Albania	8/15/2020	7260
ALB	Europe	Albania	8/16/2020	7380
ALB	Europe	Albania	8/17/2020	7499
ALB	Europe	Albania	8/18/2020	7654
ALB	Europe	Albania	8/19/2020	7812
ALB	Europe	Albania	8/20/2020	7967
ALB	Europe	Albania	8/21/2020	8119
ALB	Europe	Albania	8/22/2020	8275
ALB	Europe	Albania	8/23/2020	8427
ALB	Europe	Albania	8/24/2020	8605
ALB	Europe	Albania	8/25/2020	8759
ALB	Europe	Albania	8/26/2020	8927
ALB	Europe	Albania	8/27/2020	9083
ALB	Europe	Albania	8/28/2020	9195
ALB	Europe	Albania	8/29/2020	9279
ALB	Europe	Albania	8/30/2020	9380
ALB	Europe	Albania	8/31/2020	9513
ALB	Europe	Albania	9/1/2020	9606
ALB	Europe	Albania	9/2/2020	9728
ALB	Europe	Albania	9/3/2020	9844
ALB	Europe	Albania	9/4/2020	9967
ALB	Europe	Albania	9/5/2020	10102
ALB	Europe	Albania	9/6/2020	10255
ALB	Europe	Albania	9/7/2020	10406
ALB	Europe	Albania	9/8/2020	10553
ALB	Europe	Albania	9/9/2020	10704
ALB	Europe	Albania	9/10/2020	10860
ALB	Europe	Albania	9/11/2020	11021
ALB	Europe	Albania	9/12/2020	11185
ALB	Europe	Albania	9/13/2020	11353
ALB	Europe	Albania	9/14/2020	11520
ALB	Europe	Albania	9/15/2020	11672
ALB	Europe	Albania	9/16/2020	11816
ALB	Europe	Albania	9/17/2020	11948
ALB	Europe	Albania	9/18/2020	12073
ALB	Europe	Albania	9/19/2020	12226
ALB	Europe	Albania	9/20/2020	12385
ALB	Europe	Albania	9/21/2020	12535
ALB	Europe	Albania	9/22/2020	12666
ALB	Europe	Albania	9/23/2020	12787
ALB	Europe	Albania	9/24/2020	12921
ALB	Europe	Albania	9/25/2020	13045
ALB	Europe	Albania	9/26/2020	13153
ALB	Europe	Albania	9/27/2020	13259
ALB	Europe	Albania	9/28/2020	13391
ALB	Europe	Albania	9/29/2020	13518
ALB	Europe	Albania	9/30/2020	13649
ALB	Europe	Albania	10/1/2020	13806
ALB	Europe	Albania	10/2/2020	13965
ALB	Europe	Albania	10/3/2020	14117
ALB	Europe	Albania	10/4/2020	14266
ALB	Europe	Albania	10/5/2020	14410
ALB	Europe	Albania	10/6/2020	14568
ALB	Europe	Albania	10/7/2020	14730
ALB	Europe	Albania	10/8/2020	14899
ALB	Europe	Albania	10/9/2020	15066
ALB	Europe	Albania	10/10/2020	15231
ALB	Europe	Albania	10/11/2020	15399
ALB	Europe	Albania	10/12/2020	15570
ALB	Europe	Albania	10/13/2020	15752
ALB	Europe	Albania	10/14/2020	15955
ALB	Europe	Albania	10/15/2020	16212
ALB	Europe	Albania	10/16/2020	16501
ALB	Europe	Albania	10/17/2020	16774
ALB	Europe	Albania	10/18/2020	17055
ALB	Europe	Albania	10/19/2020	17350
ALB	Europe	Albania	10/20/2020	17651
ALB	Europe	Albania	10/21/2020	17948
ALB	Europe	Albania	10/22/2020	18250
ALB	Europe	Albania	10/23/2020	18556
ALB	Europe	Albania	10/24/2020	18858
ALB	Europe	Albania	10/25/2020	19157
ALB	Europe	Albania	10/26/2020	19445
ALB	Europe	Albania	10/27/2020	19729
ALB	Europe	Albania	10/28/2020	20040
ALB	Europe	Albania	10/29/2020	20315
ALB	Europe	Albania	10/30/2020	20634
ALB	Europe	Albania	10/31/2020	20875
ALB	Europe	Albania	11/1/2020	21202
ALB	Europe	Albania	11/2/2020	21523
ALB	Europe	Albania	11/3/2020	21904
ALB	Europe	Albania	11/4/2020	22300
ALB	Europe	Albania	11/5/2020	22721
ALB	Europe	Albania	11/6/2020	23210
ALB	Europe	Albania	11/7/2020	23705
ALB	Europe	Albania	11/8/2020	24206
ALB	Europe	Albania	11/9/2020	24731
ALB	Europe	Albania	11/10/2020	25294
ALB	Europe	Albania	11/11/2020	25801
ALB	Europe	Albania	11/12/2020	26211
ALB	Europe	Albania	11/13/2020	26701
ALB	Europe	Albania	11/14/2020	27233
ALB	Europe	Albania	11/15/2020	27830
ALB	Europe	Albania	11/16/2020	28432
ALB	Europe	Albania	11/17/2020	29126
ALB	Europe	Albania	11/18/2020	29837
ALB	Europe	Albania	11/19/2020	30623
ALB	Europe	Albania	11/20/2020	31459
ALB	Europe	Albania	11/21/2020	32196
ALB	Europe	Albania	11/22/2020	32761
ALB	Europe	Albania	11/23/2020	33556
ALB	Europe	Albania	11/24/2020	34300
ALB	Europe	Albania	11/25/2020	34944
ALB	Europe	Albania	11/26/2020	35600
ALB	Europe	Albania	11/27/2020	36245
ALB	Europe	Albania	11/28/2020	36790
ALB	Europe	Albania	11/29/2020	37625
ALB	Europe	Albania	11/30/2020	38182
ALB	Europe	Albania	12/1/2020	39014
ALB	Europe	Albania	12/2/2020	39719
ALB	Europe	Albania	12/3/2020	40501
ALB	Europe	Albania	12/4/2020	41302
ALB	Europe	Albania	12/5/2020	42148
ALB	Europe	Albania	12/6/2020	42988
ALB	Europe	Albania	12/7/2020	43683
ALB	Europe	Albania	12/8/2020	44436
ALB	Europe	Albania	12/9/2020	45188
ALB	Europe	Albania	12/10/2020	46061
ALB	Europe	Albania	12/11/2020	46863
ALB	Europe	Albania	12/12/2020	47742
ALB	Europe	Albania	12/13/2020	48530
ALB	Europe	Albania	12/14/2020	49191
ALB	Europe	Albania	12/15/2020	50000
ALB	Europe	Albania	12/16/2020	50637
ALB	Europe	Albania	12/17/2020	51424
ALB	Europe	Albania	12/18/2020	52004
ALB	Europe	Albania	12/19/2020	52542
ALB	Europe	Albania	12/20/2020	53003
ALB	Europe	Albania	12/21/2020	53425
ALB	Europe	Albania	12/22/2020	53814
ALB	Europe	Albania	12/23/2020	54317
ALB	Europe	Albania	12/24/2020	54827
ALB	Europe	Albania	12/25/2020	55380
ALB	Europe	Albania	12/26/2020	55755
ALB	Europe	Albania	12/27/2020	56254
ALB	Europe	Albania	12/28/2020	56572
ALB	Europe	Albania	12/29/2020	57146
ALB	Europe	Albania	12/30/2020	57727
ALB	Europe	Albania	12/31/2020	58316
ALB	Europe	Albania	1/1/2021	58316
ALB	Europe	Albania	1/2/2021	58991
ALB	Europe	Albania	1/3/2021	59438
ALB	Europe	Albania	1/4/2021	59623
ALB	Europe	Albania	1/5/2021	60283
ALB	Europe	Albania	1/6/2021	61008
ALB	Europe	Albania	1/7/2021	61705
ALB	Europe	Albania	1/8/2021	62378
ALB	Europe	Albania	1/9/2021	63033
ALB	Europe	Albania	1/10/2021	63595
ALB	Europe	Albania	1/11/2021	63971
ALB	Europe	Albania	1/12/2021	64627
ALB	Europe	Albania	1/13/2021	65334
ALB	Europe	Albania	1/14/2021	65994
ALB	Europe	Albania	1/15/2021	66635
ALB	Europe	Albania	1/16/2021	67216
ALB	Europe	Albania	1/17/2021	67690
ALB	Europe	Albania	1/18/2021	67982
ALB	Europe	Albania	1/19/2021	68568
ALB	Europe	Albania	1/20/2021	69238
ALB	Europe	Albania	1/21/2021	69916
ALB	Europe	Albania	1/22/2021	70655
ALB	Europe	Albania	1/23/2021	71441
ALB	Europe	Albania	1/24/2021	72274
ALB	Europe	Albania	1/25/2021	72812
ALB	Europe	Albania	1/26/2021	73691
ALB	Europe	Albania	1/27/2021	74567
ALB	Europe	Albania	1/28/2021	75454
ALB	Europe	Albania	1/29/2021	76350
ALB	Europe	Albania	1/30/2021	77251
ALB	Europe	Albania	1/31/2021	78127
ALB	Europe	Albania	2/1/2021	78992
DZA	Africa	Algeria	2/25/2020	1
DZA	Africa	Algeria	2/26/2020	1
DZA	Africa	Algeria	2/27/2020	1
DZA	Africa	Algeria	2/28/2020	1
DZA	Africa	Algeria	2/29/2020	1
DZA	Africa	Algeria	3/1/2020	1
DZA	Africa	Algeria	3/2/2020	3
DZA	Africa	Algeria	3/3/2020	5
DZA	Africa	Algeria	3/4/2020	12
DZA	Africa	Algeria	3/5/2020	12
DZA	Africa	Algeria	3/6/2020	17
DZA	Africa	Algeria	3/7/2020	17
DZA	Africa	Algeria	3/8/2020	19
DZA	Africa	Algeria	3/9/2020	20
DZA	Africa	Algeria	3/10/2020	20
DZA	Africa	Algeria	3/11/2020	20
DZA	Africa	Algeria	3/12/2020	24
DZA	Africa	Algeria	3/13/2020	26
DZA	Africa	Algeria	3/14/2020	37
DZA	Africa	Algeria	3/15/2020	48
DZA	Africa	Algeria	3/16/2020	54
DZA	Africa	Algeria	3/17/2020	60
DZA	Africa	Algeria	3/18/2020	74
DZA	Africa	Algeria	3/19/2020	87
DZA	Africa	Algeria	3/20/2020	90
DZA	Africa	Algeria	3/21/2020	139
DZA	Africa	Algeria	3/22/2020	201
DZA	Africa	Algeria	3/23/2020	230
DZA	Africa	Algeria	3/24/2020	264
DZA	Africa	Algeria	3/25/2020	302
DZA	Africa	Algeria	3/26/2020	367
DZA	Africa	Algeria	3/27/2020	409
DZA	Africa	Algeria	3/28/2020	454
DZA	Africa	Algeria	3/29/2020	511
DZA	Africa	Algeria	3/30/2020	584
DZA	Africa	Algeria	3/31/2020	716
DZA	Africa	Algeria	4/1/2020	847
DZA	Africa	Algeria	4/2/2020	986
DZA	Africa	Algeria	4/3/2020	1171
DZA	Africa	Algeria	4/4/2020	1251
DZA	Africa	Algeria	4/5/2020	1320
DZA	Africa	Algeria	4/6/2020	1423
DZA	Africa	Algeria	4/7/2020	1468
DZA	Africa	Algeria	4/8/2020	1572
DZA	Africa	Algeria	4/9/2020	1666
DZA	Africa	Algeria	4/10/2020	1761
DZA	Africa	Algeria	4/11/2020	1825
DZA	Africa	Algeria	4/12/2020	1914
DZA	Africa	Algeria	4/13/2020	1983
DZA	Africa	Algeria	4/14/2020	2070
DZA	Africa	Algeria	4/15/2020	2160
DZA	Africa	Algeria	4/16/2020	2268
DZA	Africa	Algeria	4/17/2020	2418
DZA	Africa	Algeria	4/18/2020	2534
DZA	Africa	Algeria	4/19/2020	2629
DZA	Africa	Algeria	4/20/2020	2718
DZA	Africa	Algeria	4/21/2020	2811
DZA	Africa	Algeria	4/22/2020	2910
DZA	Africa	Algeria	4/23/2020	3007
DZA	Africa	Algeria	4/24/2020	3127
DZA	Africa	Algeria	4/25/2020	3256
DZA	Africa	Algeria	4/26/2020	3382
DZA	Africa	Algeria	4/27/2020	3517
DZA	Africa	Algeria	4/28/2020	3649
DZA	Africa	Algeria	4/29/2020	3848
DZA	Africa	Algeria	4/30/2020	4006
DZA	Africa	Algeria	5/1/2020	4154
DZA	Africa	Algeria	5/2/2020	4295
DZA	Africa	Algeria	5/3/2020	4474
DZA	Africa	Algeria	5/4/2020	4648
DZA	Africa	Algeria	5/5/2020	4838
DZA	Africa	Algeria	5/6/2020	4997
DZA	Africa	Algeria	5/7/2020	5182
DZA	Africa	Algeria	5/8/2020	5369
DZA	Africa	Algeria	5/9/2020	5558
DZA	Africa	Algeria	5/10/2020	5723
DZA	Africa	Algeria	5/11/2020	5891
DZA	Africa	Algeria	5/12/2020	6067
DZA	Africa	Algeria	5/13/2020	6253
DZA	Africa	Algeria	5/14/2020	6442
DZA	Africa	Algeria	5/15/2020	6629
DZA	Africa	Algeria	5/16/2020	6821
DZA	Africa	Algeria	5/17/2020	7019
DZA	Africa	Algeria	5/18/2020	7201
DZA	Africa	Algeria	5/19/2020	7377
DZA	Africa	Algeria	5/20/2020	7542
DZA	Africa	Algeria	5/21/2020	7728
DZA	Africa	Algeria	5/22/2020	7918
DZA	Africa	Algeria	5/23/2020	8113
DZA	Africa	Algeria	5/24/2020	8306
DZA	Africa	Algeria	5/25/2020	8503
DZA	Africa	Algeria	5/26/2020	8697
DZA	Africa	Algeria	5/27/2020	8857
DZA	Africa	Algeria	5/28/2020	8997
DZA	Africa	Algeria	5/29/2020	9134
DZA	Africa	Algeria	5/30/2020	9267
DZA	Africa	Algeria	5/31/2020	9394
DZA	Africa	Algeria	6/1/2020	9513
DZA	Africa	Algeria	6/2/2020	9626
DZA	Africa	Algeria	6/3/2020	9733
DZA	Africa	Algeria	6/4/2020	9831
DZA	Africa	Algeria	6/5/2020	9935
DZA	Africa	Algeria	6/6/2020	10050
DZA	Africa	Algeria	6/7/2020	10154
DZA	Africa	Algeria	6/8/2020	10265
DZA	Africa	Algeria	6/9/2020	10382
DZA	Africa	Algeria	6/10/2020	10484
DZA	Africa	Algeria	6/11/2020	10589
DZA	Africa	Algeria	6/12/2020	10698
DZA	Africa	Algeria	6/13/2020	10810
DZA	Africa	Algeria	6/14/2020	10919
DZA	Africa	Algeria	6/15/2020	11031
DZA	Africa	Algeria	6/16/2020	11147
DZA	Africa	Algeria	6/17/2020	11268
DZA	Africa	Algeria	6/18/2020	11385
DZA	Africa	Algeria	6/19/2020	11504
DZA	Africa	Algeria	6/20/2020	11631
DZA	Africa	Algeria	6/21/2020	11771
DZA	Africa	Algeria	6/22/2020	11920
DZA	Africa	Algeria	6/23/2020	12076
DZA	Africa	Algeria	6/24/2020	12248
DZA	Africa	Algeria	6/25/2020	12445
DZA	Africa	Algeria	6/26/2020	12685
DZA	Africa	Algeria	6/27/2020	12968
DZA	Africa	Algeria	6/28/2020	13273
DZA	Africa	Algeria	6/29/2020	13571
DZA	Africa	Algeria	6/30/2020	13907
DZA	Africa	Algeria	7/1/2020	14272
DZA	Africa	Algeria	7/2/2020	14657
DZA	Africa	Algeria	7/3/2020	15070
DZA	Africa	Algeria	7/4/2020	15500
DZA	Africa	Algeria	7/5/2020	15941
DZA	Africa	Algeria	7/6/2020	16404
DZA	Africa	Algeria	7/7/2020	16879
DZA	Africa	Algeria	7/8/2020	17348
DZA	Africa	Algeria	7/9/2020	17808
DZA	Africa	Algeria	7/10/2020	18242
DZA	Africa	Algeria	7/11/2020	18712
DZA	Africa	Algeria	7/12/2020	19195
DZA	Africa	Algeria	7/13/2020	19689
DZA	Africa	Algeria	7/14/2020	20216
DZA	Africa	Algeria	7/15/2020	20770
DZA	Africa	Algeria	7/16/2020	21355
DZA	Africa	Algeria	7/17/2020	21948
DZA	Africa	Algeria	7/18/2020	22549
DZA	Africa	Algeria	7/19/2020	23084
DZA	Africa	Algeria	7/20/2020	23691
DZA	Africa	Algeria	7/21/2020	24278
DZA	Africa	Algeria	7/22/2020	24872
DZA	Africa	Algeria	7/23/2020	25484
DZA	Africa	Algeria	7/24/2020	26159
DZA	Africa	Algeria	7/25/2020	26764
DZA	Africa	Algeria	7/26/2020	27357
DZA	Africa	Algeria	7/27/2020	27973
DZA	Africa	Algeria	7/28/2020	28615
DZA	Africa	Algeria	7/29/2020	29229
DZA	Africa	Algeria	7/30/2020	29831
DZA	Africa	Algeria	7/31/2020	30394
DZA	Africa	Algeria	8/1/2020	30950
DZA	Africa	Algeria	8/2/2020	31465
DZA	Africa	Algeria	8/3/2020	31972
DZA	Africa	Algeria	8/4/2020	32504
DZA	Africa	Algeria	8/5/2020	33055
DZA	Africa	Algeria	8/6/2020	33626
DZA	Africa	Algeria	8/7/2020	34155
DZA	Africa	Algeria	8/8/2020	34693
DZA	Africa	Algeria	8/9/2020	35160
DZA	Africa	Algeria	8/10/2020	35712
DZA	Africa	Algeria	8/11/2020	36204
DZA	Africa	Algeria	8/12/2020	36699
DZA	Africa	Algeria	8/13/2020	37187
DZA	Africa	Algeria	8/14/2020	37664
DZA	Africa	Algeria	8/15/2020	38133
DZA	Africa	Algeria	8/16/2020	38583
DZA	Africa	Algeria	8/17/2020	39025
DZA	Africa	Algeria	8/18/2020	39444
DZA	Africa	Algeria	8/19/2020	39847
DZA	Africa	Algeria	8/20/2020	40258
DZA	Africa	Algeria	8/21/2020	40667
DZA	Africa	Algeria	8/22/2020	41068
DZA	Africa	Algeria	8/23/2020	41460
DZA	Africa	Algeria	8/24/2020	41858
DZA	Africa	Algeria	8/25/2020	42228
DZA	Africa	Algeria	8/26/2020	42619
DZA	Africa	Algeria	8/27/2020	43016
DZA	Africa	Algeria	8/28/2020	43403
DZA	Africa	Algeria	8/29/2020	43781
DZA	Africa	Algeria	8/30/2020	44146
DZA	Africa	Algeria	8/31/2020	44494
DZA	Africa	Algeria	9/1/2020	44833
DZA	Africa	Algeria	9/2/2020	45158
DZA	Africa	Algeria	9/3/2020	45469
DZA	Africa	Algeria	9/4/2020	45773
DZA	Africa	Algeria	9/5/2020	46071
DZA	Africa	Algeria	9/6/2020	46364
DZA	Africa	Algeria	9/7/2020	46653
DZA	Africa	Algeria	9/8/2020	46938
DZA	Africa	Algeria	9/9/2020	47216
DZA	Africa	Algeria	9/10/2020	47488
DZA	Africa	Algeria	9/11/2020	47752
DZA	Africa	Algeria	9/12/2020	48007
DZA	Africa	Algeria	9/13/2020	48254
DZA	Africa	Algeria	9/14/2020	48496
DZA	Africa	Algeria	9/15/2020	48734
DZA	Africa	Algeria	9/16/2020	48966
DZA	Africa	Algeria	9/17/2020	49194
DZA	Africa	Algeria	9/18/2020	49413
DZA	Africa	Algeria	9/19/2020	49623
DZA	Africa	Algeria	9/20/2020	49826
DZA	Africa	Algeria	9/21/2020	50023
DZA	Africa	Algeria	9/22/2020	50214
DZA	Africa	Algeria	9/23/2020	50400
DZA	Africa	Algeria	9/24/2020	50579
DZA	Africa	Algeria	9/25/2020	50754
DZA	Africa	Algeria	9/26/2020	50914
DZA	Africa	Algeria	9/27/2020	51067
DZA	Africa	Algeria	9/28/2020	51213
DZA	Africa	Algeria	9/29/2020	51368
DZA	Africa	Algeria	9/30/2020	51530
DZA	Africa	Algeria	10/1/2020	51690
DZA	Africa	Algeria	10/2/2020	51847
DZA	Africa	Algeria	10/3/2020	51995
DZA	Africa	Algeria	10/4/2020	52136
DZA	Africa	Algeria	10/5/2020	52270
DZA	Africa	Algeria	10/6/2020	52399
DZA	Africa	Algeria	10/7/2020	52520
DZA	Africa	Algeria	10/8/2020	52658
DZA	Africa	Algeria	10/9/2020	52804
DZA	Africa	Algeria	10/10/2020	52940
DZA	Africa	Algeria	10/11/2020	53072
DZA	Africa	Algeria	10/12/2020	53325
DZA	Africa	Algeria	10/13/2020	53399
DZA	Africa	Algeria	10/14/2020	53584
DZA	Africa	Algeria	10/15/2020	53777
DZA	Africa	Algeria	10/16/2020	53998
DZA	Africa	Algeria	10/17/2020	54203
DZA	Africa	Algeria	10/18/2020	54402
DZA	Africa	Algeria	10/19/2020	54616
DZA	Africa	Algeria	10/20/2020	54829
DZA	Africa	Algeria	10/21/2020	55081
DZA	Africa	Algeria	10/22/2020	55357
DZA	Africa	Algeria	10/23/2020	55630
DZA	Africa	Algeria	10/24/2020	55880
DZA	Africa	Algeria	10/25/2020	56143
DZA	Africa	Algeria	10/26/2020	56419
DZA	Africa	Algeria	10/27/2020	56706
DZA	Africa	Algeria	10/28/2020	57026
DZA	Africa	Algeria	10/29/2020	57332
DZA	Africa	Algeria	10/30/2020	57651
DZA	Africa	Algeria	10/31/2020	57942
DZA	Africa	Algeria	11/1/2020	58272
DZA	Africa	Algeria	11/2/2020	58574
DZA	Africa	Algeria	11/3/2020	58979
DZA	Africa	Algeria	11/4/2020	59527
DZA	Africa	Algeria	11/5/2020	60169
DZA	Africa	Algeria	11/6/2020	60800
DZA	Africa	Algeria	11/7/2020	61381
DZA	Africa	Algeria	11/8/2020	62051
DZA	Africa	Algeria	11/9/2020	62693
DZA	Africa	Algeria	11/10/2020	63446
DZA	Africa	Algeria	11/11/2020	64257
DZA	Africa	Algeria	11/12/2020	65108
DZA	Africa	Algeria	11/13/2020	65975
DZA	Africa	Algeria	11/14/2020	66819
DZA	Africa	Algeria	11/15/2020	67679
DZA	Africa	Algeria	11/16/2020	68589
DZA	Africa	Algeria	11/17/2020	69591
DZA	Africa	Algeria	11/18/2020	70629
DZA	Africa	Algeria	11/19/2020	71652
DZA	Africa	Algeria	11/20/2020	72755
DZA	Africa	Algeria	11/21/2020	73774
DZA	Africa	Algeria	11/22/2020	74862
DZA	Africa	Algeria	11/23/2020	75867
DZA	Africa	Algeria	11/24/2020	77000
DZA	Africa	Algeria	11/25/2020	78025
DZA	Africa	Algeria	11/26/2020	79110
DZA	Africa	Algeria	11/27/2020	80168
DZA	Africa	Algeria	11/28/2020	81212
DZA	Africa	Algeria	11/29/2020	82221
DZA	Africa	Algeria	11/30/2020	83199
DZA	Africa	Algeria	12/1/2020	84152
DZA	Africa	Algeria	12/2/2020	85084
DZA	Africa	Algeria	12/3/2020	85927
DZA	Africa	Algeria	12/4/2020	86730
DZA	Africa	Algeria	12/5/2020	87502
DZA	Africa	Algeria	12/6/2020	88252
DZA	Africa	Algeria	12/7/2020	88825
DZA	Africa	Algeria	12/8/2020	89416
DZA	Africa	Algeria	12/9/2020	90014
DZA	Africa	Algeria	12/10/2020	90579
DZA	Africa	Algeria	12/11/2020	91121
DZA	Africa	Algeria	12/12/2020	91638
DZA	Africa	Algeria	12/13/2020	92102
DZA	Africa	Algeria	12/14/2020	92597
DZA	Africa	Algeria	12/15/2020	93065
DZA	Africa	Algeria	12/16/2020	93507
DZA	Africa	Algeria	12/17/2020	93933
DZA	Africa	Algeria	12/18/2020	94371
DZA	Africa	Algeria	12/19/2020	94781
DZA	Africa	Algeria	12/20/2020	95203
DZA	Africa	Algeria	12/21/2020	95659
DZA	Africa	Algeria	12/22/2020	96069
DZA	Africa	Algeria	12/23/2020	96549
DZA	Africa	Algeria	12/24/2020	97007
DZA	Africa	Algeria	12/25/2020	97441
DZA	Africa	Algeria	12/26/2020	97857
DZA	Africa	Algeria	12/27/2020	98249
DZA	Africa	Algeria	12/28/2020	98631
DZA	Africa	Algeria	12/29/2020	98988
DZA	Africa	Algeria	12/30/2020	99311
DZA	Africa	Algeria	12/31/2020	99610
DZA	Africa	Algeria	1/1/2021	99897
DZA	Africa	Algeria	1/2/2021	100159
DZA	Africa	Algeria	1/3/2021	100408
DZA	Africa	Algeria	1/4/2021	100645
DZA	Africa	Algeria	1/5/2021	100873
DZA	Africa	Algeria	1/6/2021	101120
DZA	Africa	Algeria	1/7/2021	101382
DZA	Africa	Algeria	1/8/2021	101657
DZA	Africa	Algeria	1/9/2021	101913
DZA	Africa	Algeria	1/10/2021	102144
DZA	Africa	Algeria	1/11/2021	102369
DZA	Africa	Algeria	1/12/2021	102641
DZA	Africa	Algeria	1/13/2021	102860
DZA	Africa	Algeria	1/14/2021	103127
DZA	Africa	Algeria	1/15/2021	103381
DZA	Africa	Algeria	1/16/2021	103611
DZA	Africa	Algeria	1/17/2021	103833
DZA	Africa	Algeria	1/18/2021	104092
DZA	Africa	Algeria	1/19/2021	104341
DZA	Africa	Algeria	1/20/2021	104606
DZA	Africa	Algeria	1/21/2021	104852
DZA	Africa	Algeria	1/22/2021	105124
DZA	Africa	Algeria	1/23/2021	105369
DZA	Africa	Algeria	1/24/2021	105596
DZA	Africa	Algeria	1/25/2021	105854
DZA	Africa	Algeria	1/26/2021	106097
DZA	Africa	Algeria	1/27/2021	106359
DZA	Africa	Algeria	1/28/2021	106610
DZA	Africa	Algeria	1/29/2021	106887
DZA	Africa	Algeria	1/30/2021	107122
DZA	Africa	Algeria	1/31/2021	107339
DZA	Africa	Algeria	2/1/2021	107578
AND	Europe	Andorra	3/2/2020	1
AND	Europe	Andorra	3/3/2020	1
AND	Europe	Andorra	3/4/2020	1
AND	Europe	Andorra	3/5/2020	1
AND	Europe	Andorra	3/6/2020	1
AND	Europe	Andorra	3/7/2020	1
AND	Europe	Andorra	3/8/2020	1
AND	Europe	Andorra	3/9/2020	1
AND	Europe	Andorra	3/10/2020	1
AND	Europe	Andorra	3/11/2020	1
AND	Europe	Andorra	3/12/2020	1
AND	Europe	Andorra	3/13/2020	1
AND	Europe	Andorra	3/14/2020	1
AND	Europe	Andorra	3/15/2020	1
AND	Europe	Andorra	3/16/2020	2
AND	Europe	Andorra	3/17/2020	39
AND	Europe	Andorra	3/18/2020	39
AND	Europe	Andorra	3/19/2020	53
AND	Europe	Andorra	3/20/2020	75
AND	Europe	Andorra	3/21/2020	88
AND	Europe	Andorra	3/22/2020	113
AND	Europe	Andorra	3/23/2020	133
AND	Europe	Andorra	3/24/2020	164
AND	Europe	Andorra	3/25/2020	188
AND	Europe	Andorra	3/26/2020	224
AND	Europe	Andorra	3/27/2020	267
AND	Europe	Andorra	3/28/2020	308
AND	Europe	Andorra	3/29/2020	334
AND	Europe	Andorra	3/30/2020	370
AND	Europe	Andorra	3/31/2020	376
AND	Europe	Andorra	4/1/2020	390
AND	Europe	Andorra	4/2/2020	428
AND	Europe	Andorra	4/3/2020	439
AND	Europe	Andorra	4/4/2020	466
AND	Europe	Andorra	4/5/2020	501
AND	Europe	Andorra	4/6/2020	525
AND	Europe	Andorra	4/7/2020	545
AND	Europe	Andorra	4/8/2020	564
AND	Europe	Andorra	4/9/2020	583
AND	Europe	Andorra	4/10/2020	601
AND	Europe	Andorra	4/11/2020	601
AND	Europe	Andorra	4/12/2020	638
AND	Europe	Andorra	4/13/2020	646
AND	Europe	Andorra	4/14/2020	659
AND	Europe	Andorra	4/15/2020	673
AND	Europe	Andorra	4/16/2020	673
AND	Europe	Andorra	4/17/2020	696
AND	Europe	Andorra	4/18/2020	704
AND	Europe	Andorra	4/19/2020	713
AND	Europe	Andorra	4/20/2020	717
AND	Europe	Andorra	4/21/2020	717
AND	Europe	Andorra	4/22/2020	723
AND	Europe	Andorra	4/23/2020	723
AND	Europe	Andorra	4/24/2020	731
AND	Europe	Andorra	4/25/2020	738
AND	Europe	Andorra	4/26/2020	738
AND	Europe	Andorra	4/27/2020	743
AND	Europe	Andorra	4/28/2020	743
AND	Europe	Andorra	4/29/2020	743
AND	Europe	Andorra	4/30/2020	745
AND	Europe	Andorra	5/1/2020	745
AND	Europe	Andorra	5/2/2020	747
AND	Europe	Andorra	5/3/2020	748
AND	Europe	Andorra	5/4/2020	750
AND	Europe	Andorra	5/5/2020	751
AND	Europe	Andorra	5/6/2020	751
AND	Europe	Andorra	5/7/2020	752
AND	Europe	Andorra	5/8/2020	752
AND	Europe	Andorra	5/9/2020	754
AND	Europe	Andorra	5/10/2020	755
AND	Europe	Andorra	5/11/2020	755
AND	Europe	Andorra	5/12/2020	758
AND	Europe	Andorra	5/13/2020	760
AND	Europe	Andorra	5/14/2020	761
AND	Europe	Andorra	5/15/2020	761
AND	Europe	Andorra	5/16/2020	761
AND	Europe	Andorra	5/17/2020	761
AND	Europe	Andorra	5/18/2020	761
AND	Europe	Andorra	5/19/2020	761
AND	Europe	Andorra	5/20/2020	762
AND	Europe	Andorra	5/21/2020	762
AND	Europe	Andorra	5/22/2020	762
AND	Europe	Andorra	5/23/2020	762
AND	Europe	Andorra	5/24/2020	762
AND	Europe	Andorra	5/25/2020	763
AND	Europe	Andorra	5/26/2020	763
AND	Europe	Andorra	5/27/2020	763
AND	Europe	Andorra	5/28/2020	763
AND	Europe	Andorra	5/29/2020	764
AND	Europe	Andorra	5/30/2020	764
AND	Europe	Andorra	5/31/2020	764
AND	Europe	Andorra	6/1/2020	765
AND	Europe	Andorra	6/2/2020	844
AND	Europe	Andorra	6/3/2020	851
AND	Europe	Andorra	6/4/2020	852
AND	Europe	Andorra	6/5/2020	852
AND	Europe	Andorra	6/6/2020	852
AND	Europe	Andorra	6/7/2020	852
AND	Europe	Andorra	6/8/2020	852
AND	Europe	Andorra	6/9/2020	852
AND	Europe	Andorra	6/10/2020	852
AND	Europe	Andorra	6/11/2020	852
AND	Europe	Andorra	6/12/2020	853
AND	Europe	Andorra	6/13/2020	853
AND	Europe	Andorra	6/14/2020	853
AND	Europe	Andorra	6/15/2020	853
AND	Europe	Andorra	6/16/2020	854
AND	Europe	Andorra	6/17/2020	854
AND	Europe	Andorra	6/18/2020	855
AND	Europe	Andorra	6/19/2020	855
AND	Europe	Andorra	6/20/2020	855
AND	Europe	Andorra	6/21/2020	855
AND	Europe	Andorra	6/22/2020	855
AND	Europe	Andorra	6/23/2020	855
AND	Europe	Andorra	6/24/2020	855
AND	Europe	Andorra	6/25/2020	855
AND	Europe	Andorra	6/26/2020	855
AND	Europe	Andorra	6/27/2020	855
AND	Europe	Andorra	6/28/2020	855
AND	Europe	Andorra	6/29/2020	855
AND	Europe	Andorra	6/30/2020	855
AND	Europe	Andorra	7/1/2020	855
AND	Europe	Andorra	7/2/2020	855
AND	Europe	Andorra	7/3/2020	855
AND	Europe	Andorra	7/4/2020	855
AND	Europe	Andorra	7/5/2020	855
AND	Europe	Andorra	7/6/2020	855
AND	Europe	Andorra	7/7/2020	855
AND	Europe	Andorra	7/8/2020	855
AND	Europe	Andorra	7/9/2020	855
AND	Europe	Andorra	7/10/2020	855
AND	Europe	Andorra	7/11/2020	855
AND	Europe	Andorra	7/12/2020	855
AND	Europe	Andorra	7/13/2020	858
AND	Europe	Andorra	7/14/2020	861
AND	Europe	Andorra	7/15/2020	862
AND	Europe	Andorra	7/16/2020	877
AND	Europe	Andorra	7/17/2020	880
AND	Europe	Andorra	7/18/2020	880
AND	Europe	Andorra	7/19/2020	880
AND	Europe	Andorra	7/20/2020	884
AND	Europe	Andorra	7/21/2020	884
AND	Europe	Andorra	7/22/2020	889
AND	Europe	Andorra	7/23/2020	889
AND	Europe	Andorra	7/24/2020	897
AND	Europe	Andorra	7/25/2020	897
AND	Europe	Andorra	7/26/2020	897
AND	Europe	Andorra	7/27/2020	907
AND	Europe	Andorra	7/28/2020	907
AND	Europe	Andorra	7/29/2020	918
AND	Europe	Andorra	7/30/2020	922
AND	Europe	Andorra	7/31/2020	925
AND	Europe	Andorra	8/1/2020	925
AND	Europe	Andorra	8/2/2020	925
AND	Europe	Andorra	8/3/2020	937
AND	Europe	Andorra	8/4/2020	939
AND	Europe	Andorra	8/5/2020	939
AND	Europe	Andorra	8/6/2020	944
AND	Europe	Andorra	8/7/2020	955
AND	Europe	Andorra	8/8/2020	955
AND	Europe	Andorra	8/9/2020	955
AND	Europe	Andorra	8/10/2020	963
AND	Europe	Andorra	8/11/2020	963
AND	Europe	Andorra	8/12/2020	977
AND	Europe	Andorra	8/13/2020	981
AND	Europe	Andorra	8/14/2020	989
AND	Europe	Andorra	8/15/2020	989
AND	Europe	Andorra	8/16/2020	989
AND	Europe	Andorra	8/17/2020	1005
AND	Europe	Andorra	8/18/2020	1005
AND	Europe	Andorra	8/19/2020	1024
AND	Europe	Andorra	8/20/2020	1024
AND	Europe	Andorra	8/21/2020	1045
AND	Europe	Andorra	8/22/2020	1045
AND	Europe	Andorra	8/23/2020	1045
AND	Europe	Andorra	8/24/2020	1060
AND	Europe	Andorra	8/25/2020	1060
AND	Europe	Andorra	8/26/2020	1098
AND	Europe	Andorra	8/27/2020	1098
AND	Europe	Andorra	8/28/2020	1124
AND	Europe	Andorra	8/29/2020	1124
AND	Europe	Andorra	8/30/2020	1124
AND	Europe	Andorra	8/31/2020	1176
AND	Europe	Andorra	9/1/2020	1184
AND	Europe	Andorra	9/2/2020	1199
AND	Europe	Andorra	9/3/2020	1199
AND	Europe	Andorra	9/4/2020	1215
AND	Europe	Andorra	9/5/2020	1215
AND	Europe	Andorra	9/6/2020	1215
AND	Europe	Andorra	9/7/2020	1261
AND	Europe	Andorra	9/8/2020	1261
AND	Europe	Andorra	9/9/2020	1301
AND	Europe	Andorra	9/10/2020	1301
AND	Europe	Andorra	9/11/2020	1344
AND	Europe	Andorra	9/12/2020	1344
AND	Europe	Andorra	9/13/2020	1344
AND	Europe	Andorra	9/14/2020	1438
AND	Europe	Andorra	9/15/2020	1438
AND	Europe	Andorra	9/16/2020	1483
AND	Europe	Andorra	9/17/2020	1483
AND	Europe	Andorra	9/18/2020	1564
AND	Europe	Andorra	9/19/2020	1564
AND	Europe	Andorra	9/20/2020	1564
AND	Europe	Andorra	9/21/2020	1681
AND	Europe	Andorra	9/22/2020	1681
AND	Europe	Andorra	9/23/2020	1753
AND	Europe	Andorra	9/24/2020	1753
AND	Europe	Andorra	9/25/2020	1836
AND	Europe	Andorra	9/26/2020	1836
AND	Europe	Andorra	9/27/2020	1836
AND	Europe	Andorra	9/28/2020	1966
AND	Europe	Andorra	9/29/2020	1966
AND	Europe	Andorra	9/30/2020	2050
AND	Europe	Andorra	10/1/2020	2050
AND	Europe	Andorra	10/2/2020	2110
AND	Europe	Andorra	10/3/2020	2110
AND	Europe	Andorra	10/4/2020	2110
AND	Europe	Andorra	10/5/2020	2370
AND	Europe	Andorra	10/6/2020	2370
AND	Europe	Andorra	10/7/2020	2568
AND	Europe	Andorra	10/8/2020	2568
AND	Europe	Andorra	10/9/2020	2696
AND	Europe	Andorra	10/10/2020	2696
AND	Europe	Andorra	10/11/2020	2696
AND	Europe	Andorra	10/12/2020	2995
AND	Europe	Andorra	10/13/2020	2995
AND	Europe	Andorra	10/14/2020	3190
AND	Europe	Andorra	10/15/2020	3190
AND	Europe	Andorra	10/16/2020	3377
AND	Europe	Andorra	10/17/2020	3377
AND	Europe	Andorra	10/18/2020	3377
AND	Europe	Andorra	10/19/2020	3623
AND	Europe	Andorra	10/20/2020	3623
AND	Europe	Andorra	10/21/2020	3811
AND	Europe	Andorra	10/22/2020	3811
AND	Europe	Andorra	10/23/2020	4038
AND	Europe	Andorra	10/24/2020	4038
AND	Europe	Andorra	10/25/2020	4038
AND	Europe	Andorra	10/26/2020	4325
AND	Europe	Andorra	10/27/2020	4410
AND	Europe	Andorra	10/28/2020	4517
AND	Europe	Andorra	10/29/2020	4567
AND	Europe	Andorra	10/30/2020	4665
AND	Europe	Andorra	10/31/2020	4756
AND	Europe	Andorra	11/1/2020	4825
AND	Europe	Andorra	11/2/2020	4888
AND	Europe	Andorra	11/3/2020	4910
AND	Europe	Andorra	11/4/2020	5045
AND	Europe	Andorra	11/5/2020	5135
AND	Europe	Andorra	11/6/2020	5135
AND	Europe	Andorra	11/7/2020	5319
AND	Europe	Andorra	11/8/2020	5383
AND	Europe	Andorra	11/9/2020	5437
AND	Europe	Andorra	11/10/2020	5477
AND	Europe	Andorra	11/11/2020	5567
AND	Europe	Andorra	11/12/2020	5616
AND	Europe	Andorra	11/13/2020	5725
AND	Europe	Andorra	11/14/2020	5725
AND	Europe	Andorra	11/15/2020	5872
AND	Europe	Andorra	11/16/2020	5914
AND	Europe	Andorra	11/17/2020	5951
AND	Europe	Andorra	11/18/2020	6018
AND	Europe	Andorra	11/19/2020	6066
AND	Europe	Andorra	11/20/2020	6142
AND	Europe	Andorra	11/21/2020	6207
AND	Europe	Andorra	11/22/2020	6256
AND	Europe	Andorra	11/23/2020	6304
AND	Europe	Andorra	11/24/2020	6351
AND	Europe	Andorra	11/25/2020	6428
AND	Europe	Andorra	11/26/2020	6534
AND	Europe	Andorra	11/27/2020	6610
AND	Europe	Andorra	11/28/2020	6610
AND	Europe	Andorra	11/29/2020	6712
AND	Europe	Andorra	11/30/2020	6745
AND	Europe	Andorra	12/1/2020	6790
AND	Europe	Andorra	12/2/2020	6842
AND	Europe	Andorra	12/3/2020	6904
AND	Europe	Andorra	12/4/2020	6955
AND	Europe	Andorra	12/5/2020	7005
AND	Europe	Andorra	12/6/2020	7050
AND	Europe	Andorra	12/7/2020	7084
AND	Europe	Andorra	12/8/2020	7127
AND	Europe	Andorra	12/9/2020	7162
AND	Europe	Andorra	12/10/2020	7190
AND	Europe	Andorra	12/11/2020	7236
AND	Europe	Andorra	12/12/2020	7288
AND	Europe	Andorra	12/13/2020	7338
AND	Europe	Andorra	12/14/2020	7382
AND	Europe	Andorra	12/15/2020	7382
AND	Europe	Andorra	12/16/2020	7446
AND	Europe	Andorra	12/17/2020	7466
AND	Europe	Andorra	12/18/2020	7519
AND	Europe	Andorra	12/19/2020	7560
AND	Europe	Andorra	12/20/2020	7577
AND	Europe	Andorra	12/21/2020	7602
AND	Europe	Andorra	12/22/2020	7633
AND	Europe	Andorra	12/23/2020	7669
AND	Europe	Andorra	12/24/2020	7699
AND	Europe	Andorra	12/25/2020	7756
AND	Europe	Andorra	12/26/2020	7806
AND	Europe	Andorra	12/27/2020	7821
AND	Europe	Andorra	12/28/2020	7875
AND	Europe	Andorra	12/29/2020	7919
AND	Europe	Andorra	12/30/2020	7983
AND	Europe	Andorra	12/31/2020	8049
AND	Europe	Andorra	1/1/2021	8117
AND	Europe	Andorra	1/2/2021	8166
AND	Europe	Andorra	1/3/2021	8192
AND	Europe	Andorra	1/4/2021	8249
AND	Europe	Andorra	1/5/2021	8308
AND	Europe	Andorra	1/6/2021	8348
AND	Europe	Andorra	1/7/2021	8348
AND	Europe	Andorra	1/8/2021	8489
AND	Europe	Andorra	1/9/2021	8586
AND	Europe	Andorra	1/10/2021	8586
AND	Europe	Andorra	1/11/2021	8586
AND	Europe	Andorra	1/12/2021	8682
AND	Europe	Andorra	1/13/2021	8818
AND	Europe	Andorra	1/14/2021	8868
AND	Europe	Andorra	1/15/2021	8946
AND	Europe	Andorra	1/16/2021	9038
AND	Europe	Andorra	1/17/2021	9083
AND	Europe	Andorra	1/18/2021	9083
AND	Europe	Andorra	1/19/2021	9194
AND	Europe	Andorra	1/20/2021	9308
AND	Europe	Andorra	1/21/2021	9379
AND	Europe	Andorra	1/22/2021	9416
AND	Europe	Andorra	1/23/2021	9499
AND	Europe	Andorra	1/24/2021	9549
AND	Europe	Andorra	1/25/2021	9596
AND	Europe	Andorra	1/26/2021	9638
AND	Europe	Andorra	1/27/2021	9716
AND	Europe	Andorra	1/28/2021	9779
AND	Europe	Andorra	1/29/2021	9837
AND	Europe	Andorra	1/30/2021	9885
AND	Europe	Andorra	1/31/2021	9937
AND	Europe	Andorra	2/1/2021	9972
AGO	Africa	Angola	3/20/2020	1
AGO	Africa	Angola	3/21/2020	2
AGO	Africa	Angola	3/22/2020	2
AGO	Africa	Angola	3/23/2020	3
AGO	Africa	Angola	3/24/2020	3
AGO	Africa	Angola	3/25/2020	3
AGO	Africa	Angola	3/26/2020	4
AGO	Africa	Angola	3/27/2020	4
AGO	Africa	Angola	3/28/2020	5
AGO	Africa	Angola	3/29/2020	7
AGO	Africa	Angola	3/30/2020	7
AGO	Africa	Angola	3/31/2020	7
AGO	Africa	Angola	4/1/2020	8
AGO	Africa	Angola	4/2/2020	8
AGO	Africa	Angola	4/3/2020	8
AGO	Africa	Angola	4/4/2020	10
AGO	Africa	Angola	4/5/2020	14
AGO	Africa	Angola	4/6/2020	16
AGO	Africa	Angola	4/7/2020	17
AGO	Africa	Angola	4/8/2020	19
AGO	Africa	Angola	4/9/2020	19
AGO	Africa	Angola	4/10/2020	19
AGO	Africa	Angola	4/11/2020	19
AGO	Africa	Angola	4/12/2020	19
AGO	Africa	Angola	4/13/2020	19
AGO	Africa	Angola	4/14/2020	19
AGO	Africa	Angola	4/15/2020	19
AGO	Africa	Angola	4/16/2020	19
AGO	Africa	Angola	4/17/2020	19
AGO	Africa	Angola	4/18/2020	24
AGO	Africa	Angola	4/19/2020	24
AGO	Africa	Angola	4/20/2020	24
AGO	Africa	Angola	4/21/2020	24
AGO	Africa	Angola	4/22/2020	25
AGO	Africa	Angola	4/23/2020	25
AGO	Africa	Angola	4/24/2020	25
AGO	Africa	Angola	4/25/2020	25
AGO	Africa	Angola	4/26/2020	26
AGO	Africa	Angola	4/27/2020	27
AGO	Africa	Angola	4/28/2020	27
AGO	Africa	Angola	4/29/2020	27
AGO	Africa	Angola	4/30/2020	27
AGO	Africa	Angola	5/1/2020	30
AGO	Africa	Angola	5/2/2020	35
AGO	Africa	Angola	5/3/2020	35
AGO	Africa	Angola	5/4/2020	35
AGO	Africa	Angola	5/5/2020	36
AGO	Africa	Angola	5/6/2020	36
AGO	Africa	Angola	5/7/2020	36
AGO	Africa	Angola	5/8/2020	43
AGO	Africa	Angola	5/9/2020	43
AGO	Africa	Angola	5/10/2020	45
AGO	Africa	Angola	5/11/2020	45
AGO	Africa	Angola	5/12/2020	45
AGO	Africa	Angola	5/13/2020	45
AGO	Africa	Angola	5/14/2020	48
AGO	Africa	Angola	5/15/2020	48
AGO	Africa	Angola	5/16/2020	48
AGO	Africa	Angola	5/17/2020	48
AGO	Africa	Angola	5/18/2020	50
AGO	Africa	Angola	5/19/2020	52
AGO	Africa	Angola	5/20/2020	52
AGO	Africa	Angola	5/21/2020	58
AGO	Africa	Angola	5/22/2020	60
AGO	Africa	Angola	5/23/2020	61
AGO	Africa	Angola	5/24/2020	69
AGO	Africa	Angola	5/25/2020	70
AGO	Africa	Angola	5/26/2020	70
AGO	Africa	Angola	5/27/2020	71
AGO	Africa	Angola	5/28/2020	74
AGO	Africa	Angola	5/29/2020	81
AGO	Africa	Angola	5/30/2020	84
AGO	Africa	Angola	5/31/2020	86
AGO	Africa	Angola	6/1/2020	86
AGO	Africa	Angola	6/2/2020	86
AGO	Africa	Angola	6/3/2020	86
AGO	Africa	Angola	6/4/2020	86
AGO	Africa	Angola	6/5/2020	86
AGO	Africa	Angola	6/6/2020	88
AGO	Africa	Angola	6/7/2020	91
AGO	Africa	Angola	6/8/2020	92
AGO	Africa	Angola	6/9/2020	96
AGO	Africa	Angola	6/10/2020	113
AGO	Africa	Angola	6/11/2020	118
AGO	Africa	Angola	6/12/2020	130
AGO	Africa	Angola	6/13/2020	138
AGO	Africa	Angola	6/14/2020	140
AGO	Africa	Angola	6/15/2020	142
AGO	Africa	Angola	6/16/2020	148
AGO	Africa	Angola	6/17/2020	155
AGO	Africa	Angola	6/18/2020	166
AGO	Africa	Angola	6/19/2020	172
AGO	Africa	Angola	6/20/2020	176
AGO	Africa	Angola	6/21/2020	183
AGO	Africa	Angola	6/22/2020	186
AGO	Africa	Angola	6/23/2020	189
AGO	Africa	Angola	6/24/2020	197
AGO	Africa	Angola	6/25/2020	212
AGO	Africa	Angola	6/26/2020	212
AGO	Africa	Angola	6/27/2020	259
AGO	Africa	Angola	6/28/2020	267
AGO	Africa	Angola	6/29/2020	276
AGO	Africa	Angola	6/30/2020	284
AGO	Africa	Angola	7/1/2020	291
AGO	Africa	Angola	7/2/2020	315
AGO	Africa	Angola	7/3/2020	328
AGO	Africa	Angola	7/4/2020	346
AGO	Africa	Angola	7/5/2020	346
AGO	Africa	Angola	7/6/2020	346
AGO	Africa	Angola	7/7/2020	386
AGO	Africa	Angola	7/8/2020	386
AGO	Africa	Angola	7/9/2020	396
AGO	Africa	Angola	7/10/2020	458
AGO	Africa	Angola	7/11/2020	462
AGO	Africa	Angola	7/12/2020	506
AGO	Africa	Angola	7/13/2020	525
AGO	Africa	Angola	7/14/2020	541
AGO	Africa	Angola	7/15/2020	576
AGO	Africa	Angola	7/16/2020	607
AGO	Africa	Angola	7/17/2020	638
AGO	Africa	Angola	7/18/2020	687
AGO	Africa	Angola	7/19/2020	705
AGO	Africa	Angola	7/20/2020	749
AGO	Africa	Angola	7/21/2020	779
AGO	Africa	Angola	7/22/2020	812
AGO	Africa	Angola	7/23/2020	851
AGO	Africa	Angola	7/24/2020	880
AGO	Africa	Angola	7/25/2020	916
AGO	Africa	Angola	7/26/2020	932
AGO	Africa	Angola	7/27/2020	950
AGO	Africa	Angola	7/28/2020	1000
AGO	Africa	Angola	7/29/2020	1078
AGO	Africa	Angola	7/30/2020	1109
AGO	Africa	Angola	7/31/2020	1148
AGO	Africa	Angola	8/1/2020	1164
AGO	Africa	Angola	8/2/2020	1199
AGO	Africa	Angola	8/3/2020	1280
AGO	Africa	Angola	8/4/2020	1344
AGO	Africa	Angola	8/5/2020	1395
AGO	Africa	Angola	8/6/2020	1483
AGO	Africa	Angola	8/7/2020	1538
AGO	Africa	Angola	8/8/2020	1572
AGO	Africa	Angola	8/9/2020	1672
AGO	Africa	Angola	8/10/2020	1679
AGO	Africa	Angola	8/11/2020	1735
AGO	Africa	Angola	8/12/2020	1762
AGO	Africa	Angola	8/13/2020	1815
AGO	Africa	Angola	8/14/2020	1852
AGO	Africa	Angola	8/15/2020	1879
AGO	Africa	Angola	8/16/2020	1906
AGO	Africa	Angola	8/17/2020	1935
AGO	Africa	Angola	8/18/2020	1966
AGO	Africa	Angola	8/19/2020	2015
AGO	Africa	Angola	8/20/2020	2044
AGO	Africa	Angola	8/21/2020	2068
AGO	Africa	Angola	8/22/2020	2134
AGO	Africa	Angola	8/23/2020	2171
AGO	Africa	Angola	8/24/2020	2222
AGO	Africa	Angola	8/25/2020	2283
AGO	Africa	Angola	8/26/2020	2332
AGO	Africa	Angola	8/27/2020	2415
AGO	Africa	Angola	8/28/2020	2471
AGO	Africa	Angola	8/29/2020	2551
AGO	Africa	Angola	8/30/2020	2624
AGO	Africa	Angola	8/31/2020	2654
AGO	Africa	Angola	9/1/2020	2729
AGO	Africa	Angola	9/2/2020	2777
AGO	Africa	Angola	9/3/2020	2805
AGO	Africa	Angola	9/4/2020	2876
AGO	Africa	Angola	9/5/2020	2935
AGO	Africa	Angola	9/6/2020	2965
AGO	Africa	Angola	9/7/2020	2981
AGO	Africa	Angola	9/8/2020	3033
AGO	Africa	Angola	9/9/2020	3092
AGO	Africa	Angola	9/10/2020	3217
AGO	Africa	Angola	9/11/2020	3279
AGO	Africa	Angola	9/12/2020	3335
AGO	Africa	Angola	9/13/2020	3388
AGO	Africa	Angola	9/14/2020	3439
AGO	Africa	Angola	9/15/2020	3569
AGO	Africa	Angola	9/16/2020	3675
AGO	Africa	Angola	9/17/2020	3789
AGO	Africa	Angola	9/18/2020	3848
AGO	Africa	Angola	9/19/2020	3901
AGO	Africa	Angola	9/20/2020	3991
AGO	Africa	Angola	9/21/2020	4117
AGO	Africa	Angola	9/22/2020	4236
AGO	Africa	Angola	9/23/2020	4363
AGO	Africa	Angola	9/24/2020	4475
AGO	Africa	Angola	9/25/2020	4590
AGO	Africa	Angola	9/26/2020	4672
AGO	Africa	Angola	9/27/2020	4718
AGO	Africa	Angola	9/28/2020	4797
AGO	Africa	Angola	9/29/2020	4905
AGO	Africa	Angola	9/30/2020	4972
AGO	Africa	Angola	10/1/2020	5114
AGO	Africa	Angola	10/2/2020	5211
AGO	Africa	Angola	10/3/2020	5370
AGO	Africa	Angola	10/4/2020	5402
AGO	Africa	Angola	10/5/2020	5530
AGO	Africa	Angola	10/6/2020	5725
AGO	Africa	Angola	10/7/2020	5725
AGO	Africa	Angola	10/8/2020	5958
AGO	Africa	Angola	10/9/2020	6031
AGO	Africa	Angola	10/10/2020	6246
AGO	Africa	Angola	10/11/2020	6366
AGO	Africa	Angola	10/12/2020	6488
AGO	Africa	Angola	10/13/2020	6680
AGO	Africa	Angola	10/14/2020	6846
AGO	Africa	Angola	10/15/2020	7096
AGO	Africa	Angola	10/16/2020	7222
AGO	Africa	Angola	10/17/2020	7462
AGO	Africa	Angola	10/18/2020	7622
AGO	Africa	Angola	10/19/2020	7829
AGO	Africa	Angola	10/20/2020	8049
AGO	Africa	Angola	10/21/2020	8338
AGO	Africa	Angola	10/22/2020	8582
AGO	Africa	Angola	10/23/2020	8829
AGO	Africa	Angola	10/24/2020	9026
AGO	Africa	Angola	10/25/2020	9381
AGO	Africa	Angola	10/26/2020	9644
AGO	Africa	Angola	10/27/2020	9871
AGO	Africa	Angola	10/28/2020	10074
AGO	Africa	Angola	10/29/2020	10269
AGO	Africa	Angola	10/30/2020	10558
AGO	Africa	Angola	10/31/2020	10805
AGO	Africa	Angola	11/1/2020	11035
AGO	Africa	Angola	11/2/2020	11228
AGO	Africa	Angola	11/3/2020	11577
AGO	Africa	Angola	11/4/2020	11813
AGO	Africa	Angola	11/5/2020	12102
AGO	Africa	Angola	11/6/2020	12223
AGO	Africa	Angola	11/7/2020	12335
AGO	Africa	Angola	11/8/2020	12433
AGO	Africa	Angola	11/9/2020	12680
AGO	Africa	Angola	11/10/2020	12816
AGO	Africa	Angola	11/11/2020	12953
AGO	Africa	Angola	11/12/2020	13053
AGO	Africa	Angola	11/13/2020	13228
AGO	Africa	Angola	11/14/2020	13374
AGO	Africa	Angola	11/15/2020	13451
AGO	Africa	Angola	11/16/2020	13615
AGO	Africa	Angola	11/17/2020	13818
AGO	Africa	Angola	11/18/2020	13922
AGO	Africa	Angola	11/19/2020	14134
AGO	Africa	Angola	11/20/2020	14267
AGO	Africa	Angola	11/21/2020	14413
AGO	Africa	Angola	11/22/2020	14493
AGO	Africa	Angola	11/23/2020	14634
AGO	Africa	Angola	11/24/2020	14742
AGO	Africa	Angola	11/25/2020	14821
AGO	Africa	Angola	11/26/2020	14920
AGO	Africa	Angola	11/27/2020	15008
AGO	Africa	Angola	11/28/2020	15087
AGO	Africa	Angola	11/29/2020	15103
AGO	Africa	Angola	11/30/2020	15139
AGO	Africa	Angola	12/1/2020	15251
AGO	Africa	Angola	12/2/2020	15319
AGO	Africa	Angola	12/3/2020	15361
AGO	Africa	Angola	12/4/2020	15493
AGO	Africa	Angola	12/5/2020	15536
AGO	Africa	Angola	12/6/2020	15591
AGO	Africa	Angola	12/7/2020	15648
AGO	Africa	Angola	12/8/2020	15729
AGO	Africa	Angola	12/9/2020	15804
AGO	Africa	Angola	12/10/2020	15925
AGO	Africa	Angola	12/11/2020	16061
AGO	Africa	Angola	12/12/2020	16161
AGO	Africa	Angola	12/13/2020	16188
AGO	Africa	Angola	12/14/2020	16277
AGO	Africa	Angola	12/15/2020	16362
AGO	Africa	Angola	12/16/2020	16407
AGO	Africa	Angola	12/17/2020	16484
AGO	Africa	Angola	12/18/2020	16562
AGO	Africa	Angola	12/19/2020	16626
AGO	Africa	Angola	12/20/2020	16644
AGO	Africa	Angola	12/21/2020	16686
AGO	Africa	Angola	12/22/2020	16802
AGO	Africa	Angola	12/23/2020	16931
AGO	Africa	Angola	12/24/2020	17029
AGO	Africa	Angola	12/25/2020	17099
AGO	Africa	Angola	12/26/2020	17149
AGO	Africa	Angola	12/27/2020	17240
AGO	Africa	Angola	12/28/2020	17296
AGO	Africa	Angola	12/29/2020	17371
AGO	Africa	Angola	12/30/2020	17433
AGO	Africa	Angola	12/31/2020	17553
AGO	Africa	Angola	1/1/2021	17568
AGO	Africa	Angola	1/2/2021	17608
AGO	Africa	Angola	1/3/2021	17642
AGO	Africa	Angola	1/4/2021	17684
AGO	Africa	Angola	1/5/2021	17756
AGO	Africa	Angola	1/6/2021	17864
AGO	Africa	Angola	1/7/2021	17974
AGO	Africa	Angola	1/8/2021	18066
AGO	Africa	Angola	1/9/2021	18156
AGO	Africa	Angola	1/10/2021	18193
AGO	Africa	Angola	1/11/2021	18254
AGO	Africa	Angola	1/12/2021	18343
AGO	Africa	Angola	1/13/2021	18425
AGO	Africa	Angola	1/14/2021	18613
AGO	Africa	Angola	1/15/2021	18679
AGO	Africa	Angola	1/16/2021	18765
AGO	Africa	Angola	1/17/2021	18875
AGO	Africa	Angola	1/18/2021	18926
AGO	Africa	Angola	1/19/2021	19011
AGO	Africa	Angola	1/20/2021	19093
AGO	Africa	Angola	1/21/2021	19177
AGO	Africa	Angola	1/22/2021	19269
AGO	Africa	Angola	1/23/2021	19367
AGO	Africa	Angola	1/24/2021	19399
AGO	Africa	Angola	1/25/2021	19476
AGO	Africa	Angola	1/26/2021	19553
AGO	Africa	Angola	1/27/2021	19580
AGO	Africa	Angola	1/28/2021	19672
AGO	Africa	Angola	1/29/2021	19723
AGO	Africa	Angola	1/30/2021	19782
AGO	Africa	Angola	1/31/2021	19796
AGO	Africa	Angola	2/1/2021	19829
ATG	North America	Antigua and Barbuda	3/13/2020	1
ATG	North America	Antigua and Barbuda	3/14/2020	1
ATG	North America	Antigua and Barbuda	3/15/2020	1
ATG	North America	Antigua and Barbuda	3/16/2020	1
ATG	North America	Antigua and Barbuda	3/17/2020	1
ATG	North America	Antigua and Barbuda	3/18/2020	1
ATG	North America	Antigua and Barbuda	3/19/2020	1
ATG	North America	Antigua and Barbuda	3/20/2020	1
ATG	North America	Antigua and Barbuda	3/21/2020	1
ATG	North America	Antigua and Barbuda	3/22/2020	1
ATG	North America	Antigua and Barbuda	3/23/2020	3
ATG	North America	Antigua and Barbuda	3/24/2020	3
ATG	North America	Antigua and Barbuda	3/25/2020	3
ATG	North America	Antigua and Barbuda	3/26/2020	7
ATG	North America	Antigua and Barbuda	3/27/2020	7
ATG	North America	Antigua and Barbuda	3/28/2020	7
ATG	North America	Antigua and Barbuda	3/29/2020	7
ATG	North America	Antigua and Barbuda	3/30/2020	7
ATG	North America	Antigua and Barbuda	3/31/2020	7
ATG	North America	Antigua and Barbuda	4/1/2020	7
ATG	North America	Antigua and Barbuda	4/2/2020	9
ATG	North America	Antigua and Barbuda	4/3/2020	15
ATG	North America	Antigua and Barbuda	4/4/2020	15
ATG	North America	Antigua and Barbuda	4/5/2020	15
ATG	North America	Antigua and Barbuda	4/6/2020	15
ATG	North America	Antigua and Barbuda	4/7/2020	19
ATG	North America	Antigua and Barbuda	4/8/2020	19
ATG	North America	Antigua and Barbuda	4/9/2020	19
ATG	North America	Antigua and Barbuda	4/10/2020	19
ATG	North America	Antigua and Barbuda	4/11/2020	21
ATG	North America	Antigua and Barbuda	4/12/2020	21
ATG	North America	Antigua and Barbuda	4/13/2020	23
ATG	North America	Antigua and Barbuda	4/14/2020	23
ATG	North America	Antigua and Barbuda	4/15/2020	23
ATG	North America	Antigua and Barbuda	4/16/2020	23
ATG	North America	Antigua and Barbuda	4/17/2020	23
ATG	North America	Antigua and Barbuda	4/18/2020	23
ATG	North America	Antigua and Barbuda	4/19/2020	23
ATG	North America	Antigua and Barbuda	4/20/2020	23
ATG	North America	Antigua and Barbuda	4/21/2020	23
ATG	North America	Antigua and Barbuda	4/22/2020	24
ATG	North America	Antigua and Barbuda	4/23/2020	24
ATG	North America	Antigua and Barbuda	4/24/2020	24
ATG	North America	Antigua and Barbuda	4/25/2020	24
ATG	North America	Antigua and Barbuda	4/26/2020	24
ATG	North America	Antigua and Barbuda	4/27/2020	24
ATG	North America	Antigua and Barbuda	4/28/2020	24
ATG	North America	Antigua and Barbuda	4/29/2020	24
ATG	North America	Antigua and Barbuda	4/30/2020	24
ATG	North America	Antigua and Barbuda	5/1/2020	25
ATG	North America	Antigua and Barbuda	5/2/2020	25
ATG	North America	Antigua and Barbuda	5/3/2020	25
ATG	North America	Antigua and Barbuda	5/4/2020	25
ATG	North America	Antigua and Barbuda	5/5/2020	25
ATG	North America	Antigua and Barbuda	5/6/2020	25
ATG	North America	Antigua and Barbuda	5/7/2020	25
ATG	North America	Antigua and Barbuda	5/8/2020	25
ATG	North America	Antigua and Barbuda	5/9/2020	25
ATG	North America	Antigua and Barbuda	5/10/2020	25
ATG	North America	Antigua and Barbuda	5/11/2020	25
ATG	North America	Antigua and Barbuda	5/12/2020	25
ATG	North America	Antigua and Barbuda	5/13/2020	25
ATG	North America	Antigua and Barbuda	5/14/2020	25
ATG	North America	Antigua and Barbuda	5/15/2020	25
ATG	North America	Antigua and Barbuda	5/16/2020	25
ATG	North America	Antigua and Barbuda	5/17/2020	25
ATG	North America	Antigua and Barbuda	5/18/2020	25
ATG	North America	Antigua and Barbuda	5/19/2020	25
ATG	North America	Antigua and Barbuda	5/20/2020	25
ATG	North America	Antigua and Barbuda	5/21/2020	25
ATG	North America	Antigua and Barbuda	5/22/2020	25
ATG	North America	Antigua and Barbuda	5/23/2020	25
ATG	North America	Antigua and Barbuda	5/24/2020	25
ATG	North America	Antigua and Barbuda	5/25/2020	25
ATG	North America	Antigua and Barbuda	5/26/2020	25
ATG	North America	Antigua and Barbuda	5/27/2020	25
ATG	North America	Antigua and Barbuda	5/28/2020	25
ATG	North America	Antigua and Barbuda	5/29/2020	25
ATG	North America	Antigua and Barbuda	5/30/2020	25
ATG	North America	Antigua and Barbuda	5/31/2020	26
ATG	North America	Antigua and Barbuda	6/1/2020	26
ATG	North America	Antigua and Barbuda	6/2/2020	26
ATG	North America	Antigua and Barbuda	6/3/2020	26
ATG	North America	Antigua and Barbuda	6/4/2020	26
ATG	North America	Antigua and Barbuda	6/5/2020	26
ATG	North America	Antigua and Barbuda	6/6/2020	26
ATG	North America	Antigua and Barbuda	6/7/2020	26
ATG	North America	Antigua and Barbuda	6/8/2020	26
ATG	North America	Antigua and Barbuda	6/9/2020	26
ATG	North America	Antigua and Barbuda	6/10/2020	26
ATG	North America	Antigua and Barbuda	6/11/2020	26
ATG	North America	Antigua and Barbuda	6/12/2020	26
ATG	North America	Antigua and Barbuda	6/13/2020	26
ATG	North America	Antigua and Barbuda	6/14/2020	26
ATG	North America	Antigua and Barbuda	6/15/2020	26
ATG	North America	Antigua and Barbuda	6/16/2020	26
ATG	North America	Antigua and Barbuda	6/17/2020	26
ATG	North America	Antigua and Barbuda	6/18/2020	26
ATG	North America	Antigua and Barbuda	6/19/2020	26
ATG	North America	Antigua and Barbuda	6/20/2020	26
ATG	North America	Antigua and Barbuda	6/21/2020	26
ATG	North America	Antigua and Barbuda	6/22/2020	26
ATG	North America	Antigua and Barbuda	6/23/2020	26
ATG	North America	Antigua and Barbuda	6/24/2020	26
ATG	North America	Antigua and Barbuda	6/25/2020	65
ATG	North America	Antigua and Barbuda	6/26/2020	65
ATG	North America	Antigua and Barbuda	6/27/2020	65
ATG	North America	Antigua and Barbuda	6/28/2020	69
ATG	North America	Antigua and Barbuda	6/29/2020	69
ATG	North America	Antigua and Barbuda	6/30/2020	69
ATG	North America	Antigua and Barbuda	7/1/2020	69
ATG	North America	Antigua and Barbuda	7/2/2020	69
ATG	North America	Antigua and Barbuda	7/3/2020	68
ATG	North America	Antigua and Barbuda	7/4/2020	68
ATG	North America	Antigua and Barbuda	7/5/2020	68
ATG	North America	Antigua and Barbuda	7/6/2020	70
ATG	North America	Antigua and Barbuda	7/7/2020	70
ATG	North America	Antigua and Barbuda	7/8/2020	70
ATG	North America	Antigua and Barbuda	7/9/2020	73
ATG	North America	Antigua and Barbuda	7/10/2020	74
ATG	North America	Antigua and Barbuda	7/11/2020	74
ATG	North America	Antigua and Barbuda	7/12/2020	74
ATG	North America	Antigua and Barbuda	7/13/2020	74
ATG	North America	Antigua and Barbuda	7/14/2020	74
ATG	North America	Antigua and Barbuda	7/15/2020	74
ATG	North America	Antigua and Barbuda	7/16/2020	74
ATG	North America	Antigua and Barbuda	7/17/2020	76
ATG	North America	Antigua and Barbuda	7/18/2020	76
ATG	North America	Antigua and Barbuda	7/19/2020	76
ATG	North America	Antigua and Barbuda	7/20/2020	76
ATG	North America	Antigua and Barbuda	7/21/2020	76
ATG	North America	Antigua and Barbuda	7/22/2020	76
ATG	North America	Antigua and Barbuda	7/23/2020	76
ATG	North America	Antigua and Barbuda	7/24/2020	82
ATG	North America	Antigua and Barbuda	7/25/2020	82
ATG	North America	Antigua and Barbuda	7/26/2020	82
ATG	North America	Antigua and Barbuda	7/27/2020	86
ATG	North America	Antigua and Barbuda	7/28/2020	86
ATG	North America	Antigua and Barbuda	7/29/2020	91
ATG	North America	Antigua and Barbuda	7/30/2020	91
ATG	North America	Antigua and Barbuda	7/31/2020	91
ATG	North America	Antigua and Barbuda	8/1/2020	91
ATG	North America	Antigua and Barbuda	8/2/2020	91
ATG	North America	Antigua and Barbuda	8/3/2020	92
ATG	North America	Antigua and Barbuda	8/4/2020	92
ATG	North America	Antigua and Barbuda	8/5/2020	92
ATG	North America	Antigua and Barbuda	8/6/2020	92
ATG	North America	Antigua and Barbuda	8/7/2020	92
ATG	North America	Antigua and Barbuda	8/8/2020	92
ATG	North America	Antigua and Barbuda	8/9/2020	92
ATG	North America	Antigua and Barbuda	8/10/2020	92
ATG	North America	Antigua and Barbuda	8/11/2020	92
ATG	North America	Antigua and Barbuda	8/12/2020	92
ATG	North America	Antigua and Barbuda	8/13/2020	92
ATG	North America	Antigua and Barbuda	8/14/2020	93
ATG	North America	Antigua and Barbuda	8/15/2020	93
ATG	North America	Antigua and Barbuda	8/16/2020	93
ATG	North America	Antigua and Barbuda	8/17/2020	93
ATG	North America	Antigua and Barbuda	8/18/2020	93
ATG	North America	Antigua and Barbuda	8/19/2020	94
ATG	North America	Antigua and Barbuda	8/20/2020	94
ATG	North America	Antigua and Barbuda	8/21/2020	94
ATG	North America	Antigua and Barbuda	8/22/2020	94
ATG	North America	Antigua and Barbuda	8/23/2020	94
ATG	North America	Antigua and Barbuda	8/24/2020	94
ATG	North America	Antigua and Barbuda	8/25/2020	94
ATG	North America	Antigua and Barbuda	8/26/2020	94
ATG	North America	Antigua and Barbuda	8/27/2020	94
ATG	North America	Antigua and Barbuda	8/28/2020	94
ATG	North America	Antigua and Barbuda	8/29/2020	94
ATG	North America	Antigua and Barbuda	8/30/2020	94
ATG	North America	Antigua and Barbuda	8/31/2020	94
ATG	North America	Antigua and Barbuda	9/1/2020	94
ATG	North America	Antigua and Barbuda	9/2/2020	94
ATG	North America	Antigua and Barbuda	9/3/2020	95
ATG	North America	Antigua and Barbuda	9/4/2020	95
ATG	North America	Antigua and Barbuda	9/5/2020	95
ATG	North America	Antigua and Barbuda	9/6/2020	95
ATG	North America	Antigua and Barbuda	9/7/2020	95
ATG	North America	Antigua and Barbuda	9/8/2020	95
ATG	North America	Antigua and Barbuda	9/9/2020	95
ATG	North America	Antigua and Barbuda	9/10/2020	95
ATG	North America	Antigua and Barbuda	9/11/2020	95
ATG	North America	Antigua and Barbuda	9/12/2020	95
ATG	North America	Antigua and Barbuda	9/13/2020	95
ATG	North America	Antigua and Barbuda	9/14/2020	95
ATG	North America	Antigua and Barbuda	9/15/2020	95
ATG	North America	Antigua and Barbuda	9/16/2020	95
ATG	North America	Antigua and Barbuda	9/17/2020	95
ATG	North America	Antigua and Barbuda	9/18/2020	95
ATG	North America	Antigua and Barbuda	9/19/2020	96
ATG	North America	Antigua and Barbuda	9/20/2020	96
ATG	North America	Antigua and Barbuda	9/21/2020	96
ATG	North America	Antigua and Barbuda	9/22/2020	96
ATG	North America	Antigua and Barbuda	9/23/2020	97
ATG	North America	Antigua and Barbuda	9/24/2020	97
ATG	North America	Antigua and Barbuda	9/25/2020	98
ATG	North America	Antigua and Barbuda	9/26/2020	98
ATG	North America	Antigua and Barbuda	9/27/2020	101
ATG	North America	Antigua and Barbuda	9/28/2020	101
ATG	North America	Antigua and Barbuda	9/29/2020	101
ATG	North America	Antigua and Barbuda	9/30/2020	101
ATG	North America	Antigua and Barbuda	10/1/2020	101
ATG	North America	Antigua and Barbuda	10/2/2020	106
ATG	North America	Antigua and Barbuda	10/3/2020	107
ATG	North America	Antigua and Barbuda	10/4/2020	107
ATG	North America	Antigua and Barbuda	10/5/2020	107
ATG	North America	Antigua and Barbuda	10/6/2020	107
ATG	North America	Antigua and Barbuda	10/7/2020	108
ATG	North America	Antigua and Barbuda	10/8/2020	111
ATG	North America	Antigua and Barbuda	10/9/2020	111
ATG	North America	Antigua and Barbuda	10/10/2020	111
ATG	North America	Antigua and Barbuda	10/11/2020	111
ATG	North America	Antigua and Barbuda	10/12/2020	111
ATG	North America	Antigua and Barbuda	10/13/2020	111
ATG	North America	Antigua and Barbuda	10/14/2020	112
ATG	North America	Antigua and Barbuda	10/15/2020	112
ATG	North America	Antigua and Barbuda	10/16/2020	112
ATG	North America	Antigua and Barbuda	10/17/2020	119
ATG	North America	Antigua and Barbuda	10/18/2020	119
ATG	North America	Antigua and Barbuda	10/19/2020	119
ATG	North America	Antigua and Barbuda	10/20/2020	119
ATG	North America	Antigua and Barbuda	10/21/2020	122
ATG	North America	Antigua and Barbuda	10/22/2020	122
ATG	North America	Antigua and Barbuda	10/23/2020	122
ATG	North America	Antigua and Barbuda	10/24/2020	124
ATG	North America	Antigua and Barbuda	10/25/2020	124
ATG	North America	Antigua and Barbuda	10/26/2020	124
ATG	North America	Antigua and Barbuda	10/27/2020	124
ATG	North America	Antigua and Barbuda	10/28/2020	124
ATG	North America	Antigua and Barbuda	10/29/2020	124
ATG	North America	Antigua and Barbuda	10/30/2020	127
ATG	North America	Antigua and Barbuda	10/31/2020	128
ATG	North America	Antigua and Barbuda	11/1/2020	128
ATG	North America	Antigua and Barbuda	11/2/2020	128
ATG	North America	Antigua and Barbuda	11/3/2020	128
ATG	North America	Antigua and Barbuda	11/4/2020	130
ATG	North America	Antigua and Barbuda	11/5/2020	130
ATG	North America	Antigua and Barbuda	11/6/2020	130
ATG	North America	Antigua and Barbuda	11/7/2020	131
ATG	North America	Antigua and Barbuda	11/8/2020	131
ATG	North America	Antigua and Barbuda	11/9/2020	131
ATG	North America	Antigua and Barbuda	11/10/2020	131
ATG	North America	Antigua and Barbuda	11/11/2020	131
ATG	North America	Antigua and Barbuda	11/12/2020	131
ATG	North America	Antigua and Barbuda	11/13/2020	133
ATG	North America	Antigua and Barbuda	11/14/2020	134
ATG	North America	Antigua and Barbuda	11/15/2020	134
ATG	North America	Antigua and Barbuda	11/16/2020	134
ATG	North America	Antigua and Barbuda	11/17/2020	134
ATG	North America	Antigua and Barbuda	11/18/2020	139
ATG	North America	Antigua and Barbuda	11/19/2020	139
ATG	North America	Antigua and Barbuda	11/20/2020	139
ATG	North America	Antigua and Barbuda	11/21/2020	139
ATG	North America	Antigua and Barbuda	11/22/2020	139
ATG	North America	Antigua and Barbuda	11/23/2020	139
ATG	North America	Antigua and Barbuda	11/24/2020	139
ATG	North America	Antigua and Barbuda	11/25/2020	140
ATG	North America	Antigua and Barbuda	11/26/2020	141
ATG	North America	Antigua and Barbuda	11/27/2020	141
ATG	North America	Antigua and Barbuda	11/28/2020	141
ATG	North America	Antigua and Barbuda	11/29/2020	141
ATG	North America	Antigua and Barbuda	11/30/2020	141
ATG	North America	Antigua and Barbuda	12/1/2020	142
ATG	North America	Antigua and Barbuda	12/2/2020	144
ATG	North America	Antigua and Barbuda	12/3/2020	144
ATG	North America	Antigua and Barbuda	12/4/2020	144
ATG	North America	Antigua and Barbuda	12/5/2020	144
ATG	North America	Antigua and Barbuda	12/6/2020	144
ATG	North America	Antigua and Barbuda	12/7/2020	146
ATG	North America	Antigua and Barbuda	12/8/2020	146
ATG	North America	Antigua and Barbuda	12/9/2020	146
ATG	North America	Antigua and Barbuda	12/10/2020	146
ATG	North America	Antigua and Barbuda	12/11/2020	147
ATG	North America	Antigua and Barbuda	12/12/2020	148
ATG	North America	Antigua and Barbuda	12/13/2020	148
ATG	North America	Antigua and Barbuda	12/14/2020	148
ATG	North America	Antigua and Barbuda	12/15/2020	148
ATG	North America	Antigua and Barbuda	12/16/2020	151
ATG	North America	Antigua and Barbuda	12/17/2020	151
ATG	North America	Antigua and Barbuda	12/18/2020	152
ATG	North America	Antigua and Barbuda	12/19/2020	152
ATG	North America	Antigua and Barbuda	12/20/2020	153
ATG	North America	Antigua and Barbuda	12/21/2020	153
ATG	North America	Antigua and Barbuda	12/22/2020	153
ATG	North America	Antigua and Barbuda	12/23/2020	154
ATG	North America	Antigua and Barbuda	12/24/2020	154
ATG	North America	Antigua and Barbuda	12/25/2020	155
ATG	North America	Antigua and Barbuda	12/26/2020	155
ATG	North America	Antigua and Barbuda	12/27/2020	155
ATG	North America	Antigua and Barbuda	12/28/2020	158
ATG	North America	Antigua and Barbuda	12/29/2020	158
ATG	North America	Antigua and Barbuda	12/30/2020	158
ATG	North America	Antigua and Barbuda	12/31/2020	159
ATG	North America	Antigua and Barbuda	1/1/2021	159
ATG	North America	Antigua and Barbuda	1/2/2021	159
ATG	North America	Antigua and Barbuda	1/3/2021	160
ATG	North America	Antigua and Barbuda	1/4/2021	160
ATG	North America	Antigua and Barbuda	1/5/2021	160
ATG	North America	Antigua and Barbuda	1/6/2021	163
ATG	North America	Antigua and Barbuda	1/7/2021	163
ATG	North America	Antigua and Barbuda	1/8/2021	167
ATG	North America	Antigua and Barbuda	1/9/2021	169
ATG	North America	Antigua and Barbuda	1/10/2021	176
ATG	North America	Antigua and Barbuda	1/11/2021	176
ATG	North America	Antigua and Barbuda	1/12/2021	176
ATG	North America	Antigua and Barbuda	1/13/2021	176
ATG	North America	Antigua and Barbuda	1/14/2021	184
ATG	North America	Antigua and Barbuda	1/15/2021	184
ATG	North America	Antigua and Barbuda	1/16/2021	187
ATG	North America	Antigua and Barbuda	1/17/2021	189
ATG	North America	Antigua and Barbuda	1/18/2021	189
ATG	North America	Antigua and Barbuda	1/19/2021	190
ATG	North America	Antigua and Barbuda	1/20/2021	190
ATG	North America	Antigua and Barbuda	1/21/2021	192
ATG	North America	Antigua and Barbuda	1/22/2021	195
ATG	North America	Antigua and Barbuda	1/23/2021	195
ATG	North America	Antigua and Barbuda	1/24/2021	198
ATG	North America	Antigua and Barbuda	1/25/2021	201
ATG	North America	Antigua and Barbuda	1/26/2021	201
ATG	North America	Antigua and Barbuda	1/27/2021	215
ATG	North America	Antigua and Barbuda	1/28/2021	215
ATG	North America	Antigua and Barbuda	1/29/2021	218
ATG	North America	Antigua and Barbuda	1/30/2021	218
ATG	North America	Antigua and Barbuda	1/31/2021	234
ATG	North America	Antigua and Barbuda	2/1/2021	234
[truncated: 61,575 more rows]
